# Supplementary material for: Copy number variation study in Japanese quail associated with stress related traits using whole genome re-sequencing data
Source: PLoS One. 2019 Mar 28;14(3):e0214543. doi: 10.1371/journal.pone.0214543 (PMC6438477; doi:10.1371/journal.pone.0214543)
Supplement: S1 Table — (XLSX) [file pone.0214543.s001.xlsx]

## Sheet: High Stress
CNVRs in HS line of Japanese quail
CNV_type	Coordinates	CNV_size	Normalized_RD	e-val1	e-val2	e-val3	e-val4	q0	Copy_number	Bin_size	Average RD per bin +-StDev
deletion	chr10:163201-170400	7200	0.0133316	9.99132e-05	2.67762e-22	0.999077	5.90442e-12	0.0828402	0.0266596	1200	78.1745 +- 17.0184 4.59353
deletion	chr10:1573201-2205600	632400	0.765589	4.39056e-09	2871000000	6.04857e-09	2871000000	0.00938821	1.53118	1200	78.1745 +- 17.0184 4.59353
duplication	chr10:12294001-12309600	15600	6.05531	1.74411e-07	0	1.04957e-05	0	0	12.11	1200	78.1745 +- 17.0184 4.59353
deletion	chr10:14281201-14361600	80400	0.698974	3.26278e-09	41330800	1.5216e-08	46908500	0.156352	1.39794	1200	78.1745 +- 17.0184 4.59353
deletion	chr10:17276401-17318400	42000	0.712259	0.000558046	2615040	0.00342452	3901430	0	1.4245	1200	78.1745 +- 17.0184 4.59353
deletion	chr10:17383201-17697600	314400	0.736426	5.0691e-13	431376	5.10809e-13	461361	0.00258112	1.47285	1200	78.1745 +- 17.0184 4.59353
deletion	chr11:344401-396000	51600	0.686759	2.91966e-06	93.5488	3.30346e-06	208.579	0.00184247	1.37349	1200	78.1745 +- 17.0184 4.59353
deletion	chr11:1207201-1256400	49200	0.67736	4.66456e-10	2652890	2.34632e-09	3730220	0.00241838	1.3547	1200	78.1745 +- 17.0184 4.59353
duplication	chr12:801601-846000	44400	8.30606	4.3648e-09	2870770000	4.36377e-09	2870780000	0.0253884	16.6119	1200	78.1745 +- 17.0184 4.59353
deletion	chr12:1348801-1467600	118800	0.714321	1.34152e-12	1003280000	1.36918e-12	1024820000	0	1.42864	1200	78.1745 +- 17.0184 4.59353
deletion	chr12:2052001-2058000	6000	0	0.00153712	1.43426e-19	21.7477	3.00047e-08	0.189139	0	1200	78.1745 +- 17.0184 4.59353
deletion	chr12:7480801-7590000	109200	0.66179	1.45946e-12	0.000904144	1.49225e-12	0.00170217	0.0035791	1.32357	1200	78.1745 +- 17.0184 4.59353
deletion	chr12:9355201-9386400	31200	0.702562	2.82507e-05	20195.4	5.45887e-05	50306.1	0	1.40506	1200	78.1745 +- 17.0184 4.59353
deletion	chr12:15892801-15954000	61200	0.683996	2.60413e-12	0.000172082	2.71042e-12	0.00056788	0.000884564	1.36797	1200	78.1745 +- 17.0184 4.59353
deletion	chr13:14882401-14916000	33600	0.411725	0.00306818	2158900000	0.0134628	2203310000	0.119213	0.823409	1200	78.1745 +- 17.0184 4.59353
deletion	chr14:1603201-1610400	7200	0.00218531	1.2088e-07	1.75395e-24	0.0152372	2.06708e-13	0.182365	0.00437063	1200	78.1745 +- 17.0184 4.59353
deletion	chr14:4683601-4756800	73200	0.683901	2.17722e-12	374408	2.25102e-12	502010	0.00706582	1.36779	1200	78.1745 +- 17.0184 4.59353
deletion	chr14:4780801-5079600	298800	0.742981	5.33375e-13	166300000	5.37694e-13	170149000	0.00152181	1.48596	1200	78.1745 +- 17.0184 4.59353
deletion	chr15:3800401-4018800	218400	0.663481	7.29728e-13	942840	7.37836e-13	1029720	0.00168919	1.32696	1200	78.1745 +- 17.0184 4.59353
deletion	chr15:5568001-5653200	85200	0.691924	1.87057e-12	1.03013e-05	1.92479e-12	2.62905e-05	0.000281532	1.38383	1200	78.1745 +- 17.0184 4.59353
deletion	chr15:8884801-8908800	24000	0.670339	0.00117203	954.931	0.00435411	4244.03	0	1.34062	1200	78.1745 +- 17.0184 4.59353
deletion	chr16:116401-123600	7200	0.00999016	0.000250779	6.92145e-22	0.172538	6.56007e-14	0.293706	0.0199637	1200	78.1745 +- 17.0184 4.59353
deletion	chr17:745201-793200	48000	0.699696	3.05464e-10	4.75608	9.78603e-11	13.0704	0	1.39938	1200	78.1745 +- 17.0184 4.59353
deletion	chr17:1512001-1629600	117600	0.727178	1.35521e-12	5182.17	1.38344e-12	6787.76	0.000414594	1.45435	1200	78.1745 +- 17.0184 4.59353
deletion	chr17:4899601-4906800	7200	0.0204769	0.00954065	1.40166e-18	0.172538	6.56007e-14	0.155196	0.0409538	1200	78.1745 +- 17.0184 4.59353
deletion	chr18:1461601-1497600	36000	0.622562	3.76296e-10	4.37894e-05	6.90614e-09	0.000365157	0.000772201	1.2451	1200	78.1745 +- 17.0184 4.59353
deletion	chr18:1597201-1785600	188400	0.627421	8.45926e-13	4.06282e-29	8.56841e-13	1.23306e-28	0.0014652	1.25483	1200	78.1745 +- 17.0184 4.59353
deletion	chr18:5136001-5586000	450000	0.673327	3.54161e-13	1630670	3.5606e-13	1696970	0.00196601	1.34665	1200	78.1745 +- 17.0184 4.59353
deletion	chr19:45601-139200	93600	0.73356	1.21476e-07	2871000000	5.79927e-07	2871000000	0.0249695	1.46711	1200	78.1745 +- 17.0184 4.59353
deletion	chr19:248401-259200	10800	0.0178812	1.11267e-06	2.19004e-29	1.47287e-07	6.85591e-31	0	0.0357326	1200	78.1745 +- 17.0184 4.59353
deletion	chr19:5827201-5834400	7200	0.00660849	3.12434e-05	5.36459e-23	0.172538	6.56007e-14	0.0786517	0.013217	1200	78.1745 +- 17.0184 4.59353
deletion	chr19:8532001-8542800	10800	0	1.47567e-11	3.2772e-42	1.47287e-07	6.85591e-31	0.147059	0	1200	78.1745 +- 17.0184 4.59353
deletion	chr1:6001-28800	22800	0.504077	3.61865e-06	0.0565667	3.64684e-05	0.757622	0	1.00814	1200	78.1745 +- 17.0184 4.59353
deletion	chr1:156001-307200	151200	0.71547	6.2189e-11	2871000000	1.0175e-10	2871000000	0.10726	1.43093	1200	78.1745 +- 17.0184 4.59353
deletion	chr1:337201-362400	25200	0.606558	0.00696664	1287890000	0.0706074	1390070000	0.131048	1.21308	1200	78.1745 +- 17.0184 4.59353
deletion	chr1:547201-565200	18000	0.115714	2.136e-05	0.22812	0.000612616	5.06772	0.280186	0.231392	1200	78.1745 +- 17.0184 4.59353
deletion	chr1:591601-631200	39600	0.672647	0.00067657	2938.21	0.0028296	6778.13	0.0753425	1.34527	1200	78.1745 +- 17.0184 4.59353
deletion	chr1:690001-735600	45600	0.561709	1.71256e-10	63492.8	2.19137e-09	111620	0.0583136	1.12339	1200	78.1745 +- 17.0184 4.59353
deletion	chr1:2527201-2533200	6000	0	0.00153712	1.43426e-19	21.7477	3.00047e-08	0.0860927	0	1200	78.1745 +- 17.0184 4.59353
deletion	chr1:8763601-8773200	9600	0.0269318	8.13165e-07	1.625e-29	0.0013206	5.92446e-20	0.0277778	0.0538636	1200	78.1745 +- 17.0184 4.59353
deletion	chr1:25285201-25296000	10800	0	1.47567e-11	3.2772e-42	1.47287e-07	6.85591e-31	0.196078	0	1200	78.1745 +- 17.0184 4.59353
deletion	chr1:26745601-26776800	31200	0.224806	6.94276e-06	1882450000	3.55347e-05	1944570000	0.0412088	0.449612	1200	78.1745 +- 17.0184 4.59353
deletion	chr1:29340001-29350800	10800	0.0402884	0.000664769	8.95287e-17	1.47287e-07	6.85591e-31	0.0136986	0.0805116	1200	78.1745 +- 17.0184 4.59353
deletion	chr1:36246001-36255600	9600	0.0261465	4.71342e-05	1.39945e-24	0.0415841	2.97836e-16	0.0947368	0.0522931	1200	78.1745 +- 17.0184 4.59353
deletion	chr1:38828401-38834400	6000	0	0.00153712	1.43426e-19	21.7477	3.00047e-08	0	0	1200	78.1745 +- 17.0184 4.59353
deletion	chr1:47060401-47085600	25200	0.0668184	6.32431e-12	7.41554e-19	2.09701e-11	3.14457e-16	0.0517241	0.133637	1200	78.1745 +- 17.0184 4.59353
deletion	chr1:47198401-47250000	51600	0.679495	1.8788e-08	16042700	5.40312e-08	20420000	0	1.35895	1200	78.1745 +- 17.0184 4.59353
deletion	chr1:53277601-53284800	7200	0	1.46941e-05	3.13578e-25	0.172538	6.56007e-14	0.107692	0	1200	78.1745 +- 17.0184 4.59353
duplication	chr1:70216801-70237200	20400	2.12793	0.00869515	1.48542e-07	0.0644877	1.22425e-05	0.0461304	4.25559	1200	78.1745 +- 17.0184 4.59353
deletion	chr1:70254001-70264800	10800	0.0127886	2.6326e-08	7.66309e-34	1.47287e-07	6.85591e-31	0.0873016	0.0255747	1200	78.1745 +- 17.0184 4.59353
deletion	chr1:71025601-71038800	13200	0.177639	0.00164747	1.81009e-09	0.0323099	3.68852e-06	0	0.35523	1200	78.1745 +- 17.0184 4.59353
deletion	chr1:84651601-84658800	7200	0.0200037	0.000941258	2.26278e-21	0.172538	6.56007e-14	0.0733945	0.0399882	1200	78.1745 +- 17.0184 4.59353
deletion	chr1:93132001-93144000	12000	0	1.3281e-11	7.16509e-48	1.52732e-09	1.49894e-36	0	0	1200	78.1745 +- 17.0184 4.59353
deletion	chr1:95137201-95145600	8400	0	1.47287e-07	6.85591e-31	0.00153712	1.43426e-19	0.360215	0	1200	78.1745 +- 17.0184 4.59353
deletion	chr1:104629201-104636400	7200	0.00222684	1.32833e-07	1.81191e-24	0.0161254	2.11237e-13	0	0.00445368	1200	78.1745 +- 17.0184 4.59353
deletion	chr1:106962001-106969200	7200	0	1.46941e-05	3.13578e-25	0.172538	6.56007e-14	0.0877193	0	1200	78.1745 +- 17.0184 4.59353
deletion	chr1:108075601-108081600	6000	0.00281822	5.86097e-05	6.69754e-19	21.7477	3.00047e-08	0	0.00563175	1200	78.1745 +- 17.0184 4.59353
deletion	chr1:110427601-110455200	27600	0.219057	7.002e-08	0.0957013	2.91203e-07	0.779779	0.0322581	0.438066	1200	78.1745 +- 17.0184 4.59353
deletion	chr1:116736001-116746800	10800	0.0187954	1.66897e-06	8.73706e-29	1.47287e-07	6.85591e-31	0	0.0375595	1200	78.1745 +- 17.0184 4.59353
deletion	chr1:116887201-116902800	15600	0.546732	0.00152	0.00422235	0.0151592	0.279213	0	1.09338	1200	78.1745 +- 17.0184 4.59353
deletion	chr1:119938801-119950800	12000	0.0384357	9.3701e-05	1.4456e-17	1.52732e-09	1.49894e-36	0	0.0768714	1200	78.1745 +- 17.0184 4.59353
deletion	chr1:127519201-127525200	6000	0	0.00153712	1.43426e-19	21.7477	3.00047e-08	0.0461538	0	1200	78.1745 +- 17.0184 4.59353
deletion	chr1:130482001-130495200	13200	0	1.20737e-11	1.56654e-53	1.47567e-11	3.2772e-42	0	0	1200	78.1745 +- 17.0184 4.59353
deletion	chr1:131846401-131864400	18000	0.00330456	8.85403e-12	1.47773e-72	1.02162e-11	1.01871e-61	0	0.00660912	1200	78.1745 +- 17.0184 4.59353
deletion	chr1:135271201-135282000	10800	0.108736	9.17951e-05	1.28004e-21	0.00112104	1.70345e-22	0	0.217441	1200	78.1745 +- 17.0184 4.59353
deletion	chr1:142383601-142389600	6000	0	0.00153712	1.43426e-19	21.7477	3.00047e-08	0	0	1200	78.1745 +- 17.0184 4.59353
deletion	chr1:150770401-150781200	10800	0	1.47567e-11	3.2772e-42	1.47287e-07	6.85591e-31	0.1	0	1200	78.1745 +- 17.0184 4.59353
deletion	chr1:150949201-150962400	13200	0.0979999	0.00159261	8.7405e-08	0.0800584	8.80108e-05	0.0909091	0.195962	1200	78.1745 +- 17.0184 4.59353
deletion	chr1:154190401-154202400	12000	0.0229586	4.26321e-09	2.50067e-36	6.17723e-06	2.5707e-27	0.170213	0.0459173	1200	78.1745 +- 17.0184 4.59353
deletion	chr1:164688001-164694000	6000	0	0.00153712	1.43426e-19	21.7477	3.00047e-08	0.321212	0	1200	78.1745 +- 17.0184 4.59353
deletion	chr1:166400401-166406400	6000	0	0.00153712	1.43426e-19	21.7477	3.00047e-08	0	0	1200	78.1745 +- 17.0184 4.59353
deletion	chr1:167569201-167576400	7200	0.026605	0.00934256	1.51821e-18	0.172538	6.56007e-14	0.00917431	0.0532	1200	78.1745 +- 17.0184 4.59353
duplication	chr1:169119601-169160400	40800	16.8047	1.82028e-09	6.70878e-123	1.2783e-09	3.7125e-115	0.00287904	33.6089	1200	78.1745 +- 17.0184 4.59353
deletion	chr1:172362001-172371600	9600	0	1.52732e-09	1.49894e-36	1.46941e-05	3.13578e-25	0.447761	0	1200	78.1745 +- 17.0184 4.59353
deletion	chr1:173677201-173690400	13200	0.605684	0.00593641	1.5299	0.174304	74.2558	0	1.2113	1200	78.1745 +- 17.0184 4.59353
deletion	chr1:174339601-174345600	6000	0.00272938	5.15433e-05	6.38191e-19	21.7477	3.00047e-08	0.0677966	0.00545877	1200	78.1745 +- 17.0184 4.59353
deletion	chr1:174850801-174962400	111600	0.576076	1.42807e-12	2864930000	1.45946e-12	2865060000	0.0317767	1.15215	1200	78.1745 +- 17.0184 4.59353
deletion	chr1:175310401-175531200	220800	0.702798	0.00513135	2871000000	0.00584524	2871000000	0.0429269	1.40559	1200	78.1745 +- 17.0184 4.59353
deletion	chr1:175630801-175654800	24000	0.147707	0.00109548	2868850000	0.0154948	2869070000	0.302053	0.295402	1200	78.1745 +- 17.0184 4.59353
deletion	chr20:840001-892800	52800	0.713726	1.98066e-05	2816560000	8.02574e-05	2819010000	0	1.42743	1200	78.1745 +- 17.0184 4.59353
deletion	chr20:1315201-1321200	6000	0	0.00153712	1.43426e-19	21.7477	3.00047e-08	0.484043	0	1200	78.1745 +- 17.0184 4.59353
duplication	chr20:1994401-2090400	96000	12.9526	6.16335e-05	2870500000	6.82336e-05	2870510000	0.073662	25.9053	1200	78.1745 +- 17.0184 4.59353
duplication	chr20:2643601-2703600	60000	3.97932	0	0	0	0	0.00786432	7.95846	1200	78.1745 +- 17.0184 4.59353
deletion	chr20:3072001-3087600	15600	0.100742	1.1848e-05	2.73983e-17	0.000547126	2.75961e-13	0.0129032	0.201448	1200	78.1745 +- 17.0184 4.59353
duplication	chr20:3343201-3378000	34800	18.0231	0.000445258	2597070000	0.0012715	2615090000	0.0188295	36.0447	1200	78.1745 +- 17.0184 4.59353
deletion	chr20:4347601-4423200	75600	0.257957	2.1081e-12	2871000000	2.17722e-12	2871000000	0.187697	0.515908	1200	78.1745 +- 17.0184 4.59353
deletion	chr20:4834801-4933200	98400	0.747241	1.61964e-12	1944970000	1.66013e-12	1963530000	0.000227376	1.49446	1200	78.1745 +- 17.0184 4.59353
deletion	chr20:6990001-7075200	85200	0.734789	2.24842e-09	2870530000	1.33272e-08	2870540000	0	1.46956	1200	78.1745 +- 17.0184 4.59353
deletion	chr20:8706001-8791200	85200	0.702372	1.87057e-12	1063160000	1.92479e-12	1093330000	0.00089955	1.40473	1200	78.1745 +- 17.0184 4.59353
deletion	chr21:4270801-4370400	99600	0.734113	1.60013e-12	12117.1	1.63963e-12	16327	0.00326112	1.46821	1200	78.1745 +- 17.0184 4.59353
deletion	chr21:4969201-5017200	48000	0.671856	1.54625e-07	51.5293	2.77825e-07	125.705	0.00192308	1.34368	1200	78.1745 +- 17.0184 4.59353
deletion	chr22:1-160800	160800	0.603649	9.91123e-13	2871000000	1.00614e-12	2871000000	0.00759494	1.20727	1200	78.1745 +- 17.0184 4.59353
deletion	chr22:2329201-2472000	142800	0.727033	1.11605e-12	2871000000	1.13513e-12	2871000000	0.0247989	1.45406	1200	78.1745 +- 17.0184 4.59353
deletion	chr22:2641201-2647200	6000	0	0.00153712	1.43426e-19	21.7477	3.00047e-08	0.179775	0	1200	78.1745 +- 17.0184 4.59353
deletion	chr22:2662801-2810400	147600	0.563112	1.07976e-12	2871000000	1.09761e-12	2871000000	0.0705352	1.12622	1200	78.1745 +- 17.0184 4.59353
deletion	chr23:1767601-1994400	226800	0.635797	7.02701e-13	2871000000	7.10216e-13	2871000000	0.0171872	1.27159	1200	78.1745 +- 17.0184 4.59353
deletion	chr23:3429601-3502800	73200	0.643385	2.17722e-12	0.00780793	2.25102e-12	0.0186953	0.00305914	1.28676	1200	78.1745 +- 17.0184 4.59353
deletion	chr24:876001-884400	8400	0.0269165	3.61984e-05	7.75865e-26	0.0274837	2.35437e-16	0	0.053833	1200	78.1745 +- 17.0184 4.59353
deletion	chr24:3164401-3516000	351600	0.73784	4.53278e-13	2912.5	4.56393e-13	3200.21	0.000126695	1.47567	1200	78.1745 +- 17.0184 4.59353
deletion	chr25:492001-842400	350400	0.638912	4.5483e-13	2871000000	4.57967e-13	2871000000	0.0205333	1.27782	1200	78.1745 +- 17.0184 4.59353
deletion	chr25:1161601-1306800	145200	0.580338	1.09761e-12	2871000000	1.11605e-12	2871000000	0.0490839	1.16067	1200	78.1745 +- 17.0184 4.59353
deletion	chr25:1358401-1369200	10800	0.0713913	0.00323988	8.0221e-14	0.00245753	6.66303e-20	0.205882	0.142708	1200	78.1745 +- 17.0184 4.59353
deletion	chr25:1483201-1513200	30000	0.605095	0.00863191	1025860	0.037159	1935730	0.0368374	1.21017	1200	78.1745 +- 17.0184 4.59353
deletion	chr25:1562401-1582800	20400	0.350334	0.00274232	58.7534	0.050291	471.652	0.0452261	0.700648	1200	78.1745 +- 17.0184 4.59353
deletion	chr25:1642801-1674000	31200	0.226851	1.12378e-10	1.26929e-14	2.9661e-09	7.94437e-13	0.136752	0.453701	1200	78.1745 +- 17.0184 4.59353
deletion	chr25:1689601-1696800	7200	0.00512064	8.6634e-06	1.71394e-23	0.172538	6.56007e-14	0	0.0102327	1200	78.1745 +- 17.0184 4.59353
deletion	chr25:1838401-1860000	21600	0.467657	0.00356448	91.9772	0.0205397	625.728	0.0715746	0.935244	1200	78.1745 +- 17.0184 4.59353
deletion	chr25:1912801-2102400	189600	0.592007	8.40572e-13	2848340000	8.51349e-13	2848630000	0.041332	1.18401	1200	78.1745 +- 17.0184 4.59353
deletion	chr25:2174401-2234400	60000	0.506057	1.14217e-10	170393000	4.45468e-10	190772000	0.00906555	1.01209	1200	78.1745 +- 17.0184 4.59353
duplication	chr26:58801-151200	92400	77.3292	0.000531419	2870520000	0.000757067	2870530000	0.217787	154.658	1200	78.1745 +- 17.0184 4.59353
deletion	chr26:151201-162000	10800	0.00837318	2.95134e-11	7.96372e-39	3.1404e-07	2.94659e-28	0.284781	0.0167464	1200	78.1745 +- 17.0184 4.59353
duplication	chr26:199201-295200	96000	76.0881	8.23278e-05	2870500000	0.000168268	2870510000	0.178007	152.176	1200	78.1745 +- 17.0184 4.59353
deletion	chr26:690001-846000	156000	0.702118	1.02162e-12	354239000	1.03758e-12	365828000	0.000918414	1.40423	1200	78.1745 +- 17.0184 4.59353
deletion	chr26:886801-908400	21600	0.514197	4.80298e-05	29.5824	0.000713064	228.286	0.0870558	1.02837	1200	78.1745 +- 17.0184 4.59353
deletion	chr27:204001-210000	6000	0	0.00153712	1.43426e-19	21.7477	3.00047e-08	0	0	1200	78.1745 +- 17.0184 4.59353
deletion	chr27:283201-289200	6000	0	0.00153712	1.43426e-19	21.7477	3.00047e-08	0	0	1200	78.1745 +- 17.0184 4.59353
deletion	chr27:487201-502800	15600	0.141628	7.70339e-05	9.54208e-19	0.000364325	1.61097e-14	0.0236967	0.283217	1200	78.1745 +- 17.0184 4.59353
deletion	chr27:710401-739200	28800	0.697879	0.00388451	12023300	0.0300175	18975400	0	1.39572	1200	78.1745 +- 17.0184 4.59353
deletion	chr27:846001-1041600	195600	0.675281	8.14788e-13	2871000000	3.29964e-12	2871000000	0.0132914	1.35056	1200	78.1745 +- 17.0184 4.59353
deletion	chr27:1095601-1141200	45600	0.438591	1.77547e-09	231263000	1.09938e-08	264047000	0.118026	0.877181	1200	78.1745 +- 17.0184 4.59353
deletion	chr27:2367601-2425200	57600	0.532119	2.00073e-08	987579000	1.02463e-07	1032480000	0.00493218	1.06424	1200	78.1745 +- 17.0184 4.59353
deletion	chr27:2468401-2619600	151200	0.462221	5.16485e-11	2871000000	2.02429e-10	2871000000	0.143768	0.924442	1200	78.1745 +- 17.0184 4.59353
deletion	chr27:3922801-3954000	31200	0.661324	0.000321644	18.3797	0.00172079	78.4555	0.00265252	1.32262	1200	78.1745 +- 17.0184 4.59353
deletion	chr27:4033201-4071600	38400	0.555288	1.24428e-06	0.236313	1.14745e-05	1.00872	0.0244898	1.11056	1200	78.1745 +- 17.0184 4.59353
deletion	chr28:486001-499200	13200	0.0473598	3.60502e-06	2.99576e-22	9.58301e-08	1.55571e-32	0	0.0947125	1200	78.1745 +- 17.0184 4.59353
deletion	chr28:528001-645600	117600	0.547962	1.35521e-12	1757920000	1.38344e-12	1775600000	0.000946074	1.09592	1200	78.1745 +- 17.0184 4.59353
deletion	chr28:762001-866400	104400	0.591716	1.52656e-12	2861900000	1.56248e-12	2862110000	0.00389484	1.18343	1200	78.1745 +- 17.0184 4.59353
deletion	chr28:1315201-2656800	1341600	0.689021	1.18793e-13	2871000000	1.19006e-13	2871000000	0.0127415	1.37804	1200	78.1745 +- 17.0184 4.59353
deletion	chr28:2974801-2990400	15600	0.186012	0.000352843	0.0099697	0.00709057	0.577643	0	0.371984	1200	78.1745 +- 17.0184 4.59353
deletion	chr28:3034801-3093600	58800	0.580658	1.04513e-05	2481810000	5.80583e-05	2496610000	0.00373972	1.16131	1200	78.1745 +- 17.0184 4.59353
deletion	chr2:506401-686400	180000	0.747984	9.73943e-12	2871000000	1.61526e-11	2871000000	0.0250865	1.49596	1200	78.1745 +- 17.0184 4.59353
duplication	chr2:1941601-1986000	44400	254.072	6.15264e-07	0	1.46421e-06	0	0.00121025	508.141	1200	78.1745 +- 17.0184 4.59353
deletion	chr2:2022001-2074800	52800	0.699182	3.50191e-07	320450	1.08298e-06	484628	0.00628084	1.39834	1200	78.1745 +- 17.0184 4.59353
deletion	chr2:3306001-3312000	6000	0	0.00153712	1.43426e-19	21.7477	3.00047e-08	0.132275	0	1200	78.1745 +- 17.0184 4.59353
deletion	chr2:4263601-4269600	6000	0.00505465	0.000611915	2.24291e-18	21.7477	3.00047e-08	0.0540541	0.0101009	1200	78.1745 +- 17.0184 4.59353
deletion	chr2:6956401-7039200	82800	0.708762	4.58485e-09	696860	1.78561e-08	887003	0.00251678	1.41751	1200	78.1745 +- 17.0184 4.59353
deletion	chr2:21583201-21602400	19200	0.0336176	8.30065e-12	9.53878e-45	9.48646e-12	4.86447e-65	0.0133333	0.0672064	1200	78.1745 +- 17.0184 4.59353
deletion	chr2:25099201-25108800	9600	0	1.52732e-09	1.49894e-36	1.46941e-05	3.13578e-25	0.227119	0	1200	78.1745 +- 17.0184 4.59353
deletion	chr2:29811601-29962800	151200	0.696952	1.05405e-12	2914760	1.07105e-12	3251750	0	1.3939	1200	78.1745 +- 17.0184 4.59353
duplication	chr2:32754001-32802000	48000	3.55441	1.06527e-07	2870750000	4.65878e-07	2870760000	0.029445	7.10873	1200	78.1745 +- 17.0184 4.59353
duplication	chr2:38220001-38236800	16800	9.29462	1.64355e-06	0	9.00786e-05	0	0.22738	18.5883	1200	78.1745 +- 17.0184 4.59353
deletion	chr2:38508001-38518800	10800	0	1.47567e-11	3.2772e-42	1.47287e-07	6.85591e-31	0	0	1200	78.1745 +- 17.0184 4.59353
deletion	chr2:55590001-55599600	9600	0.0370234	0.000293782	2.46744e-22	1.46941e-05	3.13578e-25	0	0.074004	1200	78.1745 +- 17.0184 4.59353
deletion	chr2:56510401-56520000	9600	0.0519686	0.00108547	1.60929e-22	2.82058e-06	7.76384e-24	0.237959	0.103898	1200	78.1745 +- 17.0184 4.59353
deletion	chr2:58044001-58054800	10800	0.0690645	2.63757e-05	6.37611e-27	0.00362694	5.34012e-19	0.0202703	0.138095	1200	78.1745 +- 17.0184 4.59353
deletion	chr2:61010401-61016400	6000	0	0.00153712	1.43426e-19	21.7477	3.00047e-08	0.19086	0	1200	78.1745 +- 17.0184 4.59353
duplication	chr2:66950401-66991200	40800	15.7255	0.000291488	2870790000	0.000725337	2870800000	0.293836	31.4508	1200	78.1745 +- 17.0184 4.59353
deletion	chr2:68593201-68599200	6000	0	0.00153712	1.43426e-19	21.7477	3.00047e-08	0.0102041	0	1200	78.1745 +- 17.0184 4.59353
duplication	chr2:70890001-70920000	30000	15.7553	0.000367698	2.24547e-123	0.00321855	8.31467e-113	0.0948222	31.5095	1200	78.1745 +- 17.0184 4.59353
deletion	chr2:71649601-71671200	21600	0.207229	5.4665e-05	0.000717065	0.000165239	0.0180233	0	0.41439	1200	78.1745 +- 17.0184 4.59353
deletion	chr2:84922801-84934800	12000	0.0155639	2.3202e-08	4.70587e-34	1.52732e-09	1.49894e-36	0	0.0311019	1200	78.1745 +- 17.0184 4.59353
deletion	chr2:91016401-91022400	6000	0	0.00153712	1.43426e-19	21.7477	3.00047e-08	0	0	1200	78.1745 +- 17.0184 4.59353
deletion	chr2:108122401-108128400	6000	0	0.00153712	1.43426e-19	21.7477	3.00047e-08	0.157407	0	1200	78.1745 +- 17.0184 4.59353
deletion	chr2:112623601-112629600	6000	0	0.00153712	1.43426e-19	21.7477	3.00047e-08	0	0	1200	78.1745 +- 17.0184 4.59353
deletion	chr2:115230001-115236000	6000	0	0.00153712	1.43426e-19	21.7477	3.00047e-08	0	0	1200	78.1745 +- 17.0184 4.59353
deletion	chr2:115777201-115786800	9600	0.00181475	1.66013e-11	1.90051e-35	1.46941e-05	3.13578e-25	0	0.00362648	1200	78.1745 +- 17.0184 4.59353
deletion	chr2:134054401-134127600	73200	0.72344	1.50083e-06	2869960000	4.5544e-06	2870000000	0.00344828	1.44686	1200	78.1745 +- 17.0184 4.59353
deletion	chr2:134157601-134167200	9600	0.00153605	1.66013e-11	1.28952e-35	8.73229e-08	1.57518e-24	0	0.0030721	1200	78.1745 +- 17.0184 4.59353
deletion	chr2:134310001-134412000	102000	0.587683	8.95299e-10	2871000000	4.10592e-09	2871000000	0.110022	1.17536	1200	78.1745 +- 17.0184 4.59353
deletion	chr2:134725201-134740800	15600	0.0960558	1.39845e-06	4.32958e-21	6.65339e-05	1.67642e-16	0.386667	0.192076	1200	78.1745 +- 17.0184 4.59353
deletion	chr2:134757601-134764800	7200	0.00449247	4.48897e-06	1.05564e-23	0.133755	6.83946e-13	0	0.00898495	1200	78.1745 +- 17.0184 4.59353
deletion	chr3:20936401-20942400	6000	0	0.00153712	1.43426e-19	21.7477	3.00047e-08	0.434483	0	1200	78.1745 +- 17.0184 4.59353
deletion	chr3:26048401-26055600	7200	0	1.46941e-05	3.13578e-25	0.172538	6.56007e-14	0.107692	0	1200	78.1745 +- 17.0184 4.59353
deletion	chr3:36837601-36844800	7200	0	1.46941e-05	3.13578e-25	0.172538	6.56007e-14	0	0	1200	78.1745 +- 17.0184 4.59353
deletion	chr3:50269201-50280000	10800	0.019657	2.40344e-06	3.18306e-28	1.47287e-07	6.85591e-31	0	0.0392812	1200	78.1745 +- 17.0184 4.59353
deletion	chr3:52297201-52306800	9600	0	1.52732e-09	1.49894e-36	1.46941e-05	3.13578e-25	0	0	1200	78.1745 +- 17.0184 4.59353
deletion	chr3:56997601-57003600	6000	0	0.00153712	1.43426e-19	21.7477	3.00047e-08	0	0	1200	78.1745 +- 17.0184 4.59353
deletion	chr3:57554401-57561600	7200	0	1.46941e-05	3.13578e-25	0.172538	6.56007e-14	0.0416667	0	1200	78.1745 +- 17.0184 4.59353
deletion	chr3:58632001-58642800	10800	0	1.47567e-11	3.2772e-42	1.47287e-07	6.85591e-31	0	0	1200	78.1745 +- 17.0184 4.59353
deletion	chr3:62732401-62738400	6000	0	0.00153712	1.43426e-19	21.7477	3.00047e-08	0.139535	0	1200	78.1745 +- 17.0184 4.59353
deletion	chr3:64159201-64165200	6000	0	0.00153712	1.43426e-19	21.7477	3.00047e-08	0	0	1200	78.1745 +- 17.0184 4.59353
deletion	chr3:66670801-66681600	10800	0	1.47567e-11	3.2772e-42	1.47287e-07	6.85591e-31	0.196078	0	1200	78.1745 +- 17.0184 4.59353
deletion	chr3:78417601-78424800	7200	0.00409735	2.8614e-07	1.57667e-24	0.0194959	1.92533e-13	0.0425532	0.0081947	1200	78.1745 +- 17.0184 4.59353
deletion	chr3:80719201-80732400	13200	0.0816605	6.22887e-06	8.21618e-28	7.00529e-05	7.34615e-24	0.0248447	0.163279	1200	78.1745 +- 17.0184 4.59353
deletion	chr3:83372401-83379600	7200	0.00194375	6.72021e-08	1.4515e-24	0.0107106	1.82203e-13	0	0.00388751	1200	78.1745 +- 17.0184 4.59353
deletion	chr3:89674801-89686800	12000	0.0500213	0.000270918	8.25149e-15	1.52732e-09	1.49894e-36	0.0673077	0.100031	1200	78.1745 +- 17.0184 4.59353
deletion	chr3:91207201-91227600	20400	0.0872744	1.01561e-10	2.84759e-33	5.54262e-09	2.48927e-28	0.0717489	0.174534	1200	78.1745 +- 17.0184 4.59353
deletion	chr3:91719601-91730400	10800	0	1.47567e-11	3.2772e-42	1.47287e-07	6.85591e-31	0	0	1200	78.1745 +- 17.0184 4.59353
deletion	chr3:95360401-95377200	16800	0.146037	1.20086e-05	6.69999e-15	0.000646576	1.59246e-11	0	0.292047	1200	78.1745 +- 17.0184 4.59353
deletion	chr3:95718001-95730000	12000	0.0620526	5.78921e-08	4.17276e-34	1.07223e-05	1.54151e-25	0.108108	0.12409	1200	78.1745 +- 17.0184 4.59353
deletion	chr3:95870401-96261600	391200	0.672255	4.07394e-13	2054970000	4.09909e-13	2059190000	0.0112382	1.34451	1200	78.1745 +- 17.0184 4.59353
deletion	chr3:98449201-98461200	12000	0.0390292	0.000107973	3.37526e-17	1.52732e-09	1.49894e-36	0	0.0780584	1200	78.1745 +- 17.0184 4.59353
deletion	chr3:100467601-100477200	9600	0.0295273	0.000586916	1.94083e-20	1.46941e-05	3.13578e-25	0	0.0590053	1200	78.1745 +- 17.0184 4.59353
deletion	chr3:100917601-100924800	7200	0	1.46941e-05	3.13578e-25	0.172538	6.56007e-14	0.182163	0	1200	78.1745 +- 17.0184 4.59353
deletion	chr4:416401-1174800	758400	0.668687	2.10143e-13	2871000000	2.1081e-13	2871000000	0.0047948	1.33737	1200	78.1745 +- 17.0184 4.59353
deletion	chr4:1858801-2012400	153600	0.728767	1.03758e-12	169082000	1.05405e-12	176732000	0.00210285	1.45752	1200	78.1745 +- 17.0184 4.59353
duplication	chr4:14014801-14054400	39600	1.85875	0	2.88923e-59	0	3.81792e-55	0.0253807	3.71741	1200	78.1745 +- 17.0184 4.59353
deletion	chr4:24124801-24133200	8400	0	1.47287e-07	6.85591e-31	0.00153712	1.43426e-19	0.19403	0	1200	78.1745 +- 17.0184 4.59353
deletion	chr4:32893201-32905200	12000	0.0385343	1.50823e-05	3.02976e-22	1.52732e-09	1.49894e-36	0.0353982	0.0770565	1200	78.1745 +- 17.0184 4.59353
deletion	chr4:38588401-38623200	34800	0.578802	0.000593489	403.026	0.00169026	1196.56	0.00588813	1.15757	1200	78.1745 +- 17.0184 4.59353
deletion	chr4:40332001-40344000	12000	0.0322395	1.84702e-05	1.37065e-21	1.52732e-09	1.49894e-36	0	0.0644253	1200	78.1745 +- 17.0184 4.59353
deletion	chr4:43536001-43542000	6000	0	0.00153712	1.43426e-19	21.7477	3.00047e-08	0	0	1200	78.1745 +- 17.0184 4.59353
deletion	chr4:47883601-47893200	9600	0.0291699	0.000537813	1.3069e-20	1.46941e-05	3.13578e-25	0	0.0582913	1200	78.1745 +- 17.0184 4.59353
deletion	chr4:50059201-50066400	7200	0.00370569	1.70757e-06	5.73895e-24	0.172538	6.56007e-14	0	0.00741139	1200	78.1745 +- 17.0184 4.59353
deletion	chr4:53340001-53346000	6000	0	0.00153712	1.43426e-19	21.7477	3.00047e-08	0	0	1200	78.1745 +- 17.0184 4.59353
deletion	chr4:56349601-56355600	6000	0	0.00153712	1.43426e-19	21.7477	3.00047e-08	0	0	1200	78.1745 +- 17.0184 4.59353
deletion	chr4:70744801-70750800	6000	0.00765314	0.00324901	8.99027e-18	21.7477	3.00047e-08	0.00952381	0.0152935	1200	78.1745 +- 17.0184 4.59353
deletion	chr4:72807601-72813600	6000	0	0.00153712	1.43426e-19	21.7477	3.00047e-08	0.114943	0	1200	78.1745 +- 17.0184 4.59353
deletion	chr4:73893601-73900800	7200	0.0205906	0.00981358	1.51821e-18	0.172538	6.56007e-14	0.314815	0.0411811	1200	78.1745 +- 17.0184 4.59353
deletion	chr4:77782801-77794800	12000	0.0387542	5.38462e-05	6.41314e-19	6.64052e-11	1.08521e-34	0.111111	0.077448	1200	78.1745 +- 17.0184 4.59353
deletion	chr4:82132801-82168800	36000	0.638108	1.75551e-06	2.38048	9.33361e-06	9.59599	0.00520446	1.2762	1200	78.1745 +- 17.0184 4.59353
deletion	chr5:94801-148800	54000	0.718795	4.33133e-07	61149300	8.68979e-07	72558300	0.0730223	1.43756	1200	78.1745 +- 17.0184 4.59353
deletion	chr5:1117201-1129200	12000	0.0915909	0.00948318	3.12398e-11	1.52732e-09	1.49894e-36	0.0833333	0.183099	1200	78.1745 +- 17.0184 4.59353
duplication	chr5:3513601-3579600	66000	5.47226	0	1.99214e-10	0	9.90834e-10	0.0629781	10.9444	1200	78.1745 +- 17.0184 4.59353
duplication	chr5:11386801-11424000	37200	1.91737	0.00141339	9.92825	0.00662573	34.8943	0.108947	3.83467	1200	78.1745 +- 17.0184 4.59353
deletion	chr5:13428001-13437600	9600	0.0118881	4.98869e-08	1.45623e-32	0.000140567	3.06854e-22	0.0144928	0.0237761	1200	78.1745 +- 17.0184 4.59353
deletion	chr5:17884801-17890800	6000	0	0.00153712	1.43426e-19	21.7477	3.00047e-08	0.0457516	0	1200	78.1745 +- 17.0184 4.59353
deletion	chr5:27727201-27738000	10800	0.013361	1.04625e-07	1.95548e-32	1.47287e-07	6.85591e-31	0	0.0267221	1200	78.1745 +- 17.0184 4.59353
deletion	chr5:29185201-29194800	9600	0	1.52732e-09	1.49894e-36	1.46941e-05	3.13578e-25	0.0192308	0	1200	78.1745 +- 17.0184 4.59353
deletion	chr5:29833201-29844000	10800	0.0447581	3.92787e-06	5.72929e-29	0.00279218	1.3673e-20	0.0733945	0.0895162	1200	78.1745 +- 17.0184 4.59353
deletion	chr5:34317601-34478400	160800	0.719117	9.91123e-13	691822000	1.00614e-12	706674000	0	1.43823	1200	78.1745 +- 17.0184 4.59353
deletion	chr5:35457601-35505600	48000	0.689116	2.2176e-08	37241900	2.23821e-07	46278800	0	1.37821	1200	78.1745 +- 17.0184 4.59353
deletion	chr5:37856401-37867200	10800	0.00140407	1.47567e-11	3.95001e-41	2.46648e-10	4.75245e-30	0.15873	0.00280814	1200	78.1745 +- 17.0184 4.59353
deletion	chr5:46220401-46226400	6000	0	0.00153712	1.43426e-19	21.7477	3.00047e-08	0.134146	0	1200	78.1745 +- 17.0184 4.59353
deletion	chr5:48711601-48717600	6000	0	0.00153712	1.43426e-19	21.7477	3.00047e-08	0.192308	0	1200	78.1745 +- 17.0184 4.59353
deletion	chr5:49909201-49940400	31200	0.698949	9.32887e-05	20195.4	0.00051356	50306.1	0.0359673	1.39784	1200	78.1745 +- 17.0184 4.59353
deletion	chr5:53150401-53166000	15600	0.0199787	1.02162e-11	3.52074e-48	1.20737e-11	1.1551e-46	0	0.0399389	1200	78.1745 +- 17.0184 4.59353
deletion	chr6:834001-840000	6000	0	0.00153712	1.43426e-19	21.7477	3.00047e-08	0	0	1200	78.1745 +- 17.0184 4.59353
deletion	chr6:5918401-5924400	6000	0	0.00153712	1.43426e-19	21.7477	3.00047e-08	0	0	1200	78.1745 +- 17.0184 4.59353
deletion	chr6:16876801-16884000	7200	0	1.46941e-05	3.13578e-25	0.172538	6.56007e-14	0.340206	0	1200	78.1745 +- 17.0184 4.59353
deletion	chr6:20082001-20190000	108000	0.664136	1.47567e-12	844093000	1.50921e-12	867371000	0.00251067	1.32826	1200	78.1745 +- 17.0184 4.59353
duplication	chr7:8517601-8545200	27600	1.63357	5.69353e-09	1.89464e-16	1.12977e-07	2.93181e-14	0.000370782	3.26702	1200	78.1745 +- 17.0184 4.59353
deletion	chr7:14478001-14556000	78000	0.685941	4.08647e-12	135318000	2.31891e-11	148654000	0	1.37187	1200	78.1745 +- 17.0184 4.59353
deletion	chr7:29781601-29950800	169200	0.703543	9.41918e-13	1163760000	9.55471e-13	1178770000	0.00514103	1.40708	1200	78.1745 +- 17.0184 4.59353
deletion	chr7:32271601-32283600	12000	0.0471238	0.0006191	1.79864e-12	1.52732e-09	1.49894e-36	0	0.094169	1200	78.1745 +- 17.0184 4.59353
deletion	chr8:1660801-1687200	26400	0.163505	2.13076e-07	1.04275e-07	2.64758e-07	1.46379e-06	0.0274914	0.327008	1200	78.1745 +- 17.0184 4.59353
duplication	chr8:7993201-8042400	49200	1.58219	0.000285803	6.56598e-06	0.00115101	3.40002e-05	0.0261036	3.16431	1200	78.1745 +- 17.0184 4.59353
duplication	chr8:8224801-8392800	168000	1.55073	0	2827780000	0	2828390000	0.00906623	3.10144	1200	78.1745 +- 17.0184 4.59353
duplication	chr8:22182001-22218000	36000	3.28113	0	6.86845e-94	0	4.76728e-87	0.0127355	6.56213	1200	78.1745 +- 17.0184 4.59353
duplication	chr8:22220401-22262400	42000	3.31908	0	151338000	0	179053000	0.000334709	6.63797	1200	78.1745 +- 17.0184 4.59353
duplication	chr8:22267201-22302000	34800	2.93891	1.94627e-07	2.25011e-26	3.52076e-07	5.93328e-24	0	5.8777	1200	78.1745 +- 17.0184 4.59353
deletion	chr9:236401-242400	6000	0	0.00153712	1.43426e-19	21.7477	3.00047e-08	0.0172414	0	1200	78.1745 +- 17.0184 4.59353
deletion	chr9:2610001-2731200	121200	0.681434	1.31495e-12	4012920	1.34152e-12	4570740	0	1.36285	1200	78.1745 +- 17.0184 4.59353
deletion	chr9:10972801-11018400	45600	0.641656	3.49501e-11	125.705	5.3862e-10	306.657	0	1.28328	1200	78.1745 +- 17.0184 4.59353
deletion	chr9:13296001-13342800	46800	0.695896	7.45626e-05	109295000	0.000204475	129238000	0	1.39176	1200	78.1745 +- 17.0184 4.59353
deletion	chr9:13845601-14098800	253200	0.696625	6.29433e-13	2871000000	6.35457e-13	2871000000	0.00636198	1.39325	1200	78.1745 +- 17.0184 4.59353
duplication	chrM:1-16800	16800	2.29938	0.000138443	4.63825e-24	0.00552537	2.24326e-19	0.303366	4.59847	1200	78.1745 +- 17.0184 4.59353
deletion	chrZ:2577601-2593200	15600	0.122509	0.000180791	2.05247e-06	0.00335872	0.000438928	0	0.244969	1200	78.1745 +- 17.0184 4.59353
deletion	chrZ:3355201-3361200	6000	0.010213	0.00251311	7.48901e-18	40.4246	3.22009e-07	0.455882	0.0204211	1200	78.1745 +- 17.0184 4.59353
deletion	chrZ:3784801-3790800	6000	0	0.00153712	1.43426e-19	21.7477	3.00047e-08	0.186047	0	1200	78.1745 +- 17.0184 4.59353
duplication	chrZ:7086001-7182000	96000	3.9042	0	1.55898e-40	0	2.65748e-39	0.00337117	7.80836	1200	78.1745 +- 17.0184 4.59353
duplication	chrZ:7186801-7196400	9600	5.86675	0.0082165	0	0.948676	0	0.00125826	11.7323	1200	78.1745 +- 17.0184 4.59353
deletion	chrZ:7262401-7749600	487200	0.718982	3.27119e-13	2871000000	3.28739e-13	2871000000	0.0026874	1.43796	1200	78.1745 +- 17.0184 4.59353
deletion	chrZ:8396401-8404800	8400	0	1.47287e-07	6.85591e-31	0.00153712	1.43426e-19	0.0689655	0	1200	78.1745 +- 17.0184 4.59353
deletion	chrZ:16552801-16570800	18000	0.205998	0.00294751	433142	0.0220199	1400070	0	0.411996	1200	78.1745 +- 17.0184 4.59353
deletion	chrZ:29002801-29013600	10800	0.0314037	0.000110472	4.8994e-21	0.0393552	2.01943e-14	0.0972222	0.0628075	1200	78.1745 +- 17.0184 4.59353
deletion	chrZ:33220801-33230400	9600	0.031127	9.14787e-06	6.49085e-29	0.0115198	1.67392e-19	0.111111	0.062254	1200	78.1745 +- 17.0184 4.59353
deletion	chrZ:35316001-35324400	8400	0.0169482	1.65703e-05	1.11418e-25	2.74483e-05	5.14266e-19	0	0.0338902	1200	78.1745 +- 17.0184 4.59353
deletion	chrZ:36182401-36188400	6000	0	0.00153712	1.43426e-19	21.7477	3.00047e-08	0.14897	0	1200	78.1745 +- 17.0184 4.59353
deletion	chrZ:37162801-37168800	6000	0	0.00153712	1.43426e-19	21.7477	3.00047e-08	0	0	1200	78.1745 +- 17.0184 4.59353
deletion	chrZ:39574801-39580800	6000	0	0.00153712	1.43426e-19	21.7477	3.00047e-08	0	0	1200	78.1745 +- 17.0184 4.59353
duplication	chrZ:44870401-44894400	24000	3.98112	1.37857e-08	4.68659e-159	4.3857e-08	2.81562e-142	0.0069113	7.96204	1200	78.1745 +- 17.0184 4.59353
deletion	chrZ:49648801-49654800	6000	0.00580721	0.00106928	3.35894e-18	21.7477	3.00047e-08	0	0.0116048	1200	78.1745 +- 17.0184 4.59353
deletion	chrZ:51997201-52045200	48000	0.618962	0.000100951	2869680000	0.0001588	2869750000	0.0216998	1.23788	1200	78.1745 +- 17.0184 4.59353
deletion	chrZ:53103601-53118000	14400	0.0747422	2.10491e-05	5.13804e-21	1.3281e-11	2.25877e-43	0.0583942	0.149428	1200	78.1745 +- 17.0184 4.59353
deletion	chrZ:53810401-53818800	8400	0	1.47287e-07	6.85591e-31	0.00153712	1.43426e-19	0	0	1200	78.1745 +- 17.0184 4.59353
deletion	chrZ:58977601-58983600	6000	0	0.00153712	1.43426e-19	21.7477	3.00047e-08	0.0957447	0	1200	78.1745 +- 17.0184 4.59353
deletion	LGE22C19W28_E50C23:1-48000	48000	0.245544	3.32026e-12	1.01287e-07	3.49501e-12	6.73251e-07	0.182222	0.491079	1200	78.1745 +- 17.0184 4.59353
deletion	LGE22C19W28_E50C23:685201-728400	43200	0.309789	2.58243e-11	251775	4.68743e-11	423060	0.166395	0.619577	1200	78.1745 +- 17.0184 4.59353
deletion	LGE22C19W28_E50C23:768001-777600	9600	0.0293489	1.77551e-06	2.28812e-29	0.00276505	7.65804e-20	0.196078	0.0586979	1200	78.1745 +- 17.0184 4.59353
deletion	LGE64:523201-529200	6000	0	0.00153712	1.43426e-19	21.7477	3.00047e-08	0.31886	0	1200	78.1745 +- 17.0184 4.59353
deletion	LGE64:541201-549600	8400	0.00702195	9.07835e-07	1.12584e-27	0.00892198	2.84021e-17	0.30376	0.0140439	1200	78.1745 +- 17.0184 4.59353

## Sheet: Low Stress
CNVRs in LS line of Japanese quail
CNV_type	Coordinates	CNV_size	Normalized_RD	e-val1	e-val2	e-val3	e-val4	q0	CN	Bin_size	Average RD per bin +-StDev
deletion	chr10:742501-778500	36000	0.654632	5.86769e-05	4097.15	0.00078794	12578	0.0298329	1.30923	1500	55.9714 +- 13.2859 4.21284
deletion	chr10:1726501-1755000	28500	0.586226	9.73037e-05	715.754	0.00171548	3546.87	0.114216	1.17241	1500	55.9714 +- 13.2859 4.21284
deletion	chr10:1761001-2217000	456000	0.690132	3.49501e-13	47504300	3.51816e-13	48803700	0.000937598	1.38026	1500	55.9714 +- 13.2859 4.21284
deletion	chr10:14281501-14355000	73500	0.686171	7.20884e-08	2557540	4.2113e-07	3406590	0.166855	1.37233	1500	55.9714 +- 13.2859 4.21284
deletion	chr10:17359501-17797500	438000	0.721442	3.63864e-13	612200000	3.66374e-13	618714000	0.00241719	1.44288	1500	55.9714 +- 13.2859 4.21284
deletion	chr11:16167001-16584000	417000	0.732039	3.82188e-13	2118030000	3.84958e-13	2122670000	0.00189713	1.46407	1500	55.9714 +- 13.2859 4.21284
duplication	chr12:802501-846000	43500	8.64061	3.48788e-07	2869950000	1.0991e-06	2870020000	0.0205784	17.2807	1500	55.9714 +- 13.2859 4.21284
deletion	chr12:7473001-7609500	136500	0.656508	1.16756e-12	1887870000	1.1938e-12	1905350000	0.00168124	1.31301	1500	55.9714 +- 13.2859 4.21284
deletion	chr13:14521501-14842500	321000	0.696398	4.96488e-13	2871000000	5.01171e-13	2871000000	0.00718105	1.39279	1500	55.9714 +- 13.2859 4.21284
deletion	chr14:6399001-6502500	103500	0.744115	1.68842e-08	2742090000	9.00019e-08	2745740000	0.000464253	1.48822	1500	55.9714 +- 13.2859 4.21284
deletion	chr14:6567001-6693000	126000	0.650734	1.26486e-12	0.597365	1.29571e-12	1.01568	0	1.30146	1500	55.9714 +- 13.2859 4.21284
deletion	chr15:3799501-4039500	240000	0.687886	6.64052e-13	9.75049e-06	6.72458e-13	1.47873e-05	0.000911743	1.37577	1500	55.9714 +- 13.2859 4.21284
deletion	chr15:10012501-10149000	136500	0.656993	1.16756e-12	491422000	1.1938e-12	510861000	0.00172295	1.31398	1500	55.9714 +- 13.2859 4.21284
duplication	chr15:11457001-11586000	129000	32.3604	0.00196079	2867880000	0.00210954	2867950000	0.251722	64.7207	1500	55.9714 +- 13.2859 4.21284
deletion	chr17:4899001-4906500	7500	0	0.00467847	9.28007e-16	33.9366	5.80422e-06	0.0893782	0	1500	55.9714 +- 13.2859 4.21284
deletion	chr17:5332501-6042000	709500	0.719	2.24627e-13	35464.4	2.2558e-13	37200.3	0.000992173	1.438	1500	55.9714 +- 13.2859 4.21284
deletion	chr18:1425001-2065500	640500	0.744501	2.48825e-13	2871000000	2.49996e-13	2871000000	0.00518361	1.489	1500	55.9714 +- 13.2859 4.21284
deletion	chr18:5136001-5598000	462000	0.680489	3.44962e-13	503686000	3.47217e-13	509411000	0.00180237	1.36098	1500	55.9714 +- 13.2859 4.21284
deletion	chr18:8875501-9039000	163500	0.726297	9.74755e-13	2868500000	9.92975e-13	2868540000	0	1.45259	1500	55.9714 +- 13.2859 4.21284
deletion	chr19:249001-259500	10500	0	8.74409e-07	1.48374e-25	0.00467847	9.28007e-16	0	0	1500	55.9714 +- 13.2859 4.21284
deletion	chr19:7521001-7570500	49500	0.715713	9.80568e-05	136229000	0.00042849	163869000	0	1.4314	1500	55.9714 +- 13.2859 4.21284
deletion	chr19:8230501-8370000	139500	0.720485	1.14246e-12	3650090	1.16756e-12	4212860	0.000309023	1.44096	1500	55.9714 +- 13.2859 4.21284
deletion	chr19:8532001-8542500	10500	0	8.74409e-07	1.48374e-25	0.00467847	9.28007e-16	0.0961538	0	1500	55.9714 +- 13.2859 4.21284
deletion	chr1:547501-571500	24000	0.190916	0.00121939	360.306	0.0208286	2626.29	0.15896	0.381806	1500	55.9714 +- 13.2859 4.21284
deletion	chr1:8761501-8773500	12000	0.0517001	0.0014316	5.5675e-18	0.094063	8.60772e-12	0.0166667	0.103365	1500	55.9714 +- 13.2859 4.21284
deletion	chr1:18082501-18099000	16500	0.0843852	7.29843e-05	1.11325e-20	0.000215773	1.20896e-15	0.289575	0.168735	1500	55.9714 +- 13.2859 4.21284
deletion	chr1:26757001-26775000	18000	0.0837127	5.91697e-05	8.06593e-15	0.000253987	8.7752e-12	0.0543478	0.167375	1500	55.9714 +- 13.2859 4.21284
deletion	chr1:29340001-29350500	10500	0.0303028	0.00534131	1.10951e-14	0.00467847	9.28007e-16	0	0.0605652	1500	55.9714 +- 13.2859 4.21284
deletion	chr1:44872501-44920500	48000	0.733737	0.00048737	149124	0.00301115	276266	0	1.46746	1500	55.9714 +- 13.2859 4.21284
deletion	chr1:51655501-51690000	34500	0.645681	0.000784562	74218.6	0.00300298	185963	0	1.29133	1500	55.9714 +- 13.2859 4.21284
deletion	chr1:59677501-59686500	9000	0.0132468	0.00083547	6.21105e-17	0.376019	7.33918e-11	0	0.0264937	1500	55.9714 +- 13.2859 4.21284
deletion	chr1:70000501-70023000	22500	0.131424	8.51138e-05	0.00236396	9.1891e-05	0.0965812	0.141834	0.262802	1500	55.9714 +- 13.2859 4.21284
duplication	chr1:70216501-70248000	31500	2.07625	0.000135903	2.15707	0.00199544	15.9526	0.054609	4.15235	1500	55.9714 +- 13.2859 4.21284
deletion	chr1:70254001-70264500	10500	0	8.74409e-07	1.48374e-25	0.00467847	9.28007e-16	0.0777778	0	1500	55.9714 +- 13.2859 4.21284
deletion	chr1:71028001-71038500	10500	0.0671689	6.76562e-05	1.43541e-18	0.0666526	9.06312e-11	0.0192308	0.134334	1500	55.9714 +- 13.2859 4.21284
deletion	chr1:74520001-74527500	7500	0	0.00467847	9.28007e-16	33.9366	5.80422e-06	0.0238095	0	1500	55.9714 +- 13.2859 4.21284
deletion	chr1:74598001-74688000	90000	0.694253	1.77081e-12	10092.2	1.83187e-12	15338.6	0	1.38849	1500	55.9714 +- 13.2859 4.21284
deletion	chr1:93132001-93144000	12000	0	1.26701e-08	1.87613e-30	6.24609e-05	1.17342e-20	0	0	1500	55.9714 +- 13.2859 4.21284
deletion	chr1:95137501-95145000	7500	0	0.00467847	9.28007e-16	33.9366	5.80422e-06	0.390476	0	1500	55.9714 +- 13.2859 4.21284
deletion	chr1:106962001-106969500	7500	0	0.00467847	9.28007e-16	33.9366	5.80422e-06	0	0	1500	55.9714 +- 13.2859 4.21284
deletion	chr1:110430001-110455500	25500	0.157564	2.10297e-07	7.19836e-10	9.4718e-06	1.11061e-07	0.0326087	0.31511	1500	55.9714 +- 13.2859 4.21284
deletion	chr1:116736001-116746500	10500	0.0276537	0.00304183	1.53498e-15	0.00467847	9.28007e-16	0	0.0552704	1500	55.9714 +- 13.2859 4.21284
deletion	chr1:119938501-119950500	12000	0.0280653	0.000326186	2.21777e-17	6.24609e-05	1.17342e-20	0	0.0561305	1500	55.9714 +- 13.2859 4.21284
deletion	chr1:130482001-130495500	13500	0	1.88886e-10	2.37228e-35	8.74409e-07	1.48374e-25	0	0	1500	55.9714 +- 13.2859 4.21284
deletion	chr1:131847001-131865000	18000	0.0343839	2.24397e-07	8.53103e-20	1.06248e-11	3.41223e-37	0	0.0687677	1500	55.9714 +- 13.2859 4.21284
deletion	chr1:150771001-150781500	10500	0	8.74409e-07	1.48374e-25	0.00467847	9.28007e-16	0	0	1500	55.9714 +- 13.2859 4.21284
deletion	chr1:154189501-154203000	13500	0.049205	0.00255044	3.10518e-10	1.1232e-09	1.31008e-24	0	0.09841	1500	55.9714 +- 13.2859 4.21284
duplication	chr1:169111501-169159500	48000	14.138	1.66368e-05	2869840000	1.29531e-05	2869910000	0.00348209	28.2759	1500	55.9714 +- 13.2859 4.21284
deletion	chr1:172362001-172372500	10500	0.00240238	1.13838e-09	1.31119e-24	0.00467847	9.28007e-16	0.323944	0.00480155	1500	55.9714 +- 13.2859 4.21284
deletion	chr1:174723001-174760500	37500	0.445837	0.000579764	0.788825	0.00161555	4.59055	0.480207	0.891671	1500	55.9714 +- 13.2859 4.21284
deletion	chr1:174835501-175570500	735000	0.729981	9.18083e-08	2871000000	1.17539e-07	2871000000	0.0388323	1.45996	1500	55.9714 +- 13.2859 4.21284
deletion	chr1:175575001-175590000	15000	0.173507	0.00387659	5.34819e-08	0.347378	0.000118624	0.0533333	0.34699	1500	55.9714 +- 13.2859 4.21284
deletion	chr20:79501-294000	214500	0.712306	7.42995e-13	2803860000	7.53534e-13	2804790000	0.0021093	1.42461	1500	55.9714 +- 13.2859 4.21284
deletion	chr20:1533001-1674000	141000	0.745966	3.3909e-12	2870090000	1.15487e-12	2254820	0.00216333	1.49192	1500	55.9714 +- 13.2859 4.21284
duplication	chr20:2020501-2055000	34500	26.926	0.00128606	0	0.00356626	0	0.0516861	53.8515	1500	55.9714 +- 13.2859 4.21284
duplication	chr20:2643001-2704500	61500	5.10214	0	0	0	0	0.0035839	10.2041	1500	55.9714 +- 13.2859 4.21284
deletion	chr20:3075001-3087000	12000	0.00476855	5.31242e-11	3.20999e-29	2.08325e-06	9.87157e-20	0	0.0095371	1500	55.9714 +- 13.2859 4.21284
deletion	chr20:4348501-4383000	34500	0.218526	9.15206e-06	20382000	0.000157181	31339900	0.114537	0.437052	1500	55.9714 +- 13.2859 4.21284
deletion	chr20:4408501-4417500	9000	0	6.24609e-05	1.17342e-20	0.376019	7.33918e-11	0	0	1500	55.9714 +- 13.2859 4.21284
deletion	chr20:8290501-8644500	354000	0.745584	4.50205e-13	1090780000	4.54053e-13	1099760000	0.0381671	1.49116	1500	55.9714 +- 13.2859 4.21284
deletion	chr21:502501-798000	295500	0.7333	5.39332e-13	2741530000	5.44863e-13	2742820000	0.000280426	1.4666	1500	55.9714 +- 13.2859 4.21284
deletion	chr21:5745001-5851500	106500	0.720168	2.85823e-10	361904000	3.54161e-10	383645000	0.00125209	1.44033	1500	55.9714 +- 13.2859 4.21284
deletion	chr22:1-160500	160500	0.599609	9.92975e-13	2870980000	1.01189e-12	2870980000	0.00613497	1.1992	1500	55.9714 +- 13.2859 4.21284
deletion	chr22:2667001-2940000	273000	0.621884	5.83782e-13	2870820000	5.90269e-13	2870820000	0.0333785	1.24377	1500	55.9714 +- 13.2859 4.21284
deletion	chr23:1695001-1746000	51000	0.537828	0.000123819	2832080000	0.000759486	2834350000	0.153938	1.07566	1500	55.9714 +- 13.2859 4.21284
deletion	chr23:1809001-2025000	216000	0.658565	7.37836e-13	1950090000	7.48228e-13	1960600000	0.0182144	1.31713	1500	55.9714 +- 13.2859 4.21284
deletion	chr23:2161501-2242500	81000	0.662041	1.96756e-12	67.7165	2.04324e-12	129.774	0.00493151	1.32407	1500	55.9714 +- 13.2859 4.21284
deletion	chr23:3340501-3502500	162000	0.68997	9.83781e-13	2551020000	1.00234e-12	2556610000	0.00823764	1.37993	1500	55.9714 +- 13.2859 4.21284
deletion	chr23:4227001-4401000	174000	0.736478	3.9624e-07	2871000000	1.19154e-06	2871000000	0	1.47295	1500	55.9714 +- 13.2859 4.21284
deletion	chr24:1356001-2436000	1080000	0.715289	1.47567e-13	1923720000	1.47978e-13	1925860000	0.00172547	1.43058	1500	55.9714 +- 13.2859 4.21284
deletion	chr25:319501-352500	33000	0.291	0.00111133	531727000	0.00268661	619820000	0.206557	0.581948	1500	55.9714 +- 13.2859 4.21284
deletion	chr25:1234501-1339500	105000	0.501623	1.80622e-10	2855520000	4.31243e-10	2855960000	0.0703067	1.00323	1500	55.9714 +- 13.2859 4.21284
duplication	chr26:55501-151500	96000	70.4626	0.00240891	2868680000	0.00275489	2868750000	0.191542	140.925	1500	55.9714 +- 13.2859 4.21284
deletion	chr26:151501-162000	10500	0	8.74409e-07	1.48374e-25	0.00467847	9.28007e-16	0.307736	0	1500	55.9714 +- 13.2859 4.21284
duplication	chr26:199501-360000	160500	75.9382	1.06586e-08	2867120000	9.98532e-09	2867190000	0.183391	151.876	1500	55.9714 +- 13.2859 4.21284
deletion	chr26:394501-472500	78000	0.633621	8.5816e-11	426806000	2.12497e-12	0.00642217	0.110984	1.2672	1500	55.9714 +- 13.2859 4.21284
deletion	chr26:690001-852000	162000	0.709904	9.83781e-13	390165	1.00234e-12	460103	0	1.4198	1500	55.9714 +- 13.2859 4.21284
deletion	chr26:1932001-2142000	210000	0.672393	7.58917e-13	372.553	7.69916e-13	467.274	0.049619	1.34478	1500	55.9714 +- 13.2859 4.21284
deletion	chr27:487501-499500	12000	0.0467191	0.000776277	1.12747e-17	0.0249256	1.17379e-13	0.0769231	0.0934016	1500	55.9714 +- 13.2859 4.21284
deletion	chr27:1029001-1041000	12000	0.0208494	2.17918e-06	1.30604e-24	0.000528741	3.03615e-17	0.0434783	0.0416987	1500	55.9714 +- 13.2859 4.21284
deletion	chr27:3259501-3424500	165000	0.694599	3.7313e-07	2871000000	9.38663e-07	2871000000	0.135844	1.38919	1500	55.9714 +- 13.2859 4.21284
deletion	chr27:3493501-3535500	42000	0.504006	8.86206e-06	0.00240243	5.70455e-05	0.0175114	0.0739467	1.00801	1500	55.9714 +- 13.2859 4.21284
deletion	chr27:3994501-4071000	76500	0.66101	0.0012105	2856580000	0.0016658	2857140000	0.00998752	1.322	1500	55.9714 +- 13.2859 4.21284
deletion	chr28:486001-498000	12000	0.00959887	1.58748e-07	1.1919e-25	6.24609e-05	1.17342e-20	0	0.0191849	1500	55.9714 +- 13.2859 4.21284
deletion	chr28:546001-1401000	855000	0.731299	1.86401e-13	2871000000	1.87057e-13	2871000000	0.0174601	1.4626	1500	55.9714 +- 13.2859 4.21284
deletion	chr28:1404001-2505000	1101000	0.652972	1.44753e-13	2871000000	1.45148e-13	2871000000	0.00915097	1.30594	1500	55.9714 +- 13.2859 4.21284
deletion	chr28:3082501-3094500	12000	0.0415032	0.000311645	2.74998e-19	6.24609e-05	1.17342e-20	0	0.0829751	1500	55.9714 +- 13.2859 4.21284
deletion	chr2:6942001-7050000	108000	0.714937	1.45244e-07	19929.6	4.62365e-07	27719.8	0.00221157	1.42986	1500	55.9714 +- 13.2859 4.21284
deletion	chr2:21583501-21601500	18000	0.00772265	8.85403e-12	2.04377e-41	1.06248e-11	2.99964e-40	0	0.015435	1500	55.9714 +- 13.2859 4.21284
deletion	chr2:25099501-25108500	9000	0	6.24609e-05	1.17342e-20	0.376019	7.33918e-11	0.171171	0	1500	55.9714 +- 13.2859 4.21284
deletion	chr2:25749001-25759500	10500	0.0604617	0.00419877	1.21867e-15	2.50356	1.12036e-08	0.025	0.120917	1500	55.9714 +- 13.2859 4.21284
deletion	chr2:29818501-29941500	123000	0.679652	1.29571e-12	2356840	1.3281e-12	2802790	0	1.3593	1500	55.9714 +- 13.2859 4.21284
duplication	chr2:32754001-32802000	48000	4.13942	2.10637e-07	2869840000	1.30566e-06	2869910000	0.0168776	8.27873	1500	55.9714 +- 13.2859 4.21284
deletion	chr2:37239001-37246500	7500	0	0.00467847	9.28007e-16	33.9366	5.80422e-06	0	0	1500	55.9714 +- 13.2859 4.21284
duplication	chr2:38220001-38238000	18000	8.46252	0.00574493	0	0.0106106	0	0.191421	16.9241	1500	55.9714 +- 13.2859 4.21284
deletion	chr2:38508001-38518500	10500	0	8.74409e-07	1.48374e-25	0.00467847	9.28007e-16	0	0	1500	55.9714 +- 13.2859 4.21284
deletion	chr2:56511001-56518500	7500	0.00672402	0.00154314	2.03464e-14	27.3142	3.70089e-05	0.152336	0.013448	1500	55.9714 +- 13.2859 4.21284
deletion	chr2:58044001-58054500	10500	0.0467034	0.0025596	1.1321e-15	0.0396945	9.67575e-13	0.00884956	0.0933705	1500	55.9714 +- 13.2859 4.21284
deletion	chr2:115777501-115786500	9000	0	6.24609e-05	1.17342e-20	0.376019	7.33918e-11	0	0	1500	55.9714 +- 13.2859 4.21284
deletion	chr2:134053501-134127000	73500	0.663823	4.11983e-11	3993.63	9.94665e-11	6924.93	0.00473934	1.32763	1500	55.9714 +- 13.2859 4.21284
deletion	chr2:134157001-134167500	10500	0	8.74409e-07	1.48374e-25	0.00467847	9.28007e-16	0.140351	0	1500	55.9714 +- 13.2859 4.21284
deletion	chr2:134622001-134635500	13500	0.0425175	0.000135361	7.29009e-17	8.74409e-07	1.48374e-25	0.0714286	0.0849917	1500	55.9714 +- 13.2859 4.21284
deletion	chr3:3555001-3598500	43500	0.660418	1.21842e-05	102291000	4.32823e-05	128740000	0.00223464	1.3208	1500	55.9714 +- 13.2859 4.21284
duplication	chr3:7284001-7365000	81000	7.2873	0.00412025	2869040000	0.00936255	2869110000	0.181363	14.5744	1500	55.9714 +- 13.2859 4.21284
deletion	chr3:50269501-50280000	10500	0	8.74409e-07	1.48374e-25	0.00467847	9.28007e-16	0	0	1500	55.9714 +- 13.2859 4.21284
deletion	chr3:52297501-52306500	9000	0	6.24609e-05	1.17342e-20	0.376019	7.33918e-11	0	0	1500	55.9714 +- 13.2859 4.21284
deletion	chr3:66670501-66681000	10500	0	8.74409e-07	1.48374e-25	0.00467847	9.28007e-16	0.09375	0	1500	55.9714 +- 13.2859 4.21284
deletion	chr3:80719501-80731500	12000	0.0479816	0.00121439	3.86504e-16	0.0123352	1.69333e-14	0.075	0.0959217	1500	55.9714 +- 13.2859 4.21284
deletion	chr3:89674501-89686500	12000	0.0374203	0.0025815	1.12964e-13	6.24609e-05	1.17342e-20	0.0425532	0.0747908	1500	55.9714 +- 13.2859 4.21284
deletion	chr3:91719001-91731000	12000	0.0162817	6.70128e-06	1.64364e-22	6.24609e-05	1.17342e-20	0	0.0325416	1500	55.9714 +- 13.2859 4.21284
deletion	chr3:95361001-95376000	15000	0.0989125	0.00104673	1.87712e-12	0.00595395	1.04711e-11	0	0.197768	1500	55.9714 +- 13.2859 4.21284
deletion	chr3:95716501-95757000	40500	0.429392	0.000228248	51788000	0.00205444	69726800	0	0.858778	1500	55.9714 +- 13.2859 4.21284
deletion	chr3:95871001-96499500	628500	0.697511	2.53576e-13	2871000000	2.54792e-13	2871000000	0.0127014	1.39502	1500	55.9714 +- 13.2859 4.21284
deletion	chr3:98449501-98460000	10500	0	8.74409e-07	1.48374e-25	0.00467847	9.28007e-16	0	0	1500	55.9714 +- 13.2859 4.21284
deletion	chr3:99714001-99721500	7500	0.0067796	0.00159514	2.0864e-14	33.9366	5.80422e-06	0	0.0135502	1500	55.9714 +- 13.2859 4.21284
deletion	chr3:100468501-100477500	9000	0	6.24609e-05	1.17342e-20	0.376019	7.33918e-11	0	0	1500	55.9714 +- 13.2859 4.21284
deletion	chr3:100917001-100924500	7500	0	0.00467847	9.28007e-16	33.9366	5.80422e-06	0.142857	0	1500	55.9714 +- 13.2859 4.21284
deletion	chr4:402001-1174500	772500	0.643651	2.06307e-13	2652970000	2.07112e-13	2653780000	0.00349216	1.2873	1500	55.9714 +- 13.2859 4.21284
deletion	chr4:10416001-10543500	127500	0.690759	1.24998e-12	1444.08	1.2801e-12	2031.37	0.00737889	1.38152	1500	55.9714 +- 13.2859 4.21284
deletion	chr4:24124501-24133500	9000	0	6.24609e-05	1.17342e-20	0.376019	7.33918e-11	0.227273	0	1500	55.9714 +- 13.2859 4.21284
deletion	chr4:32893501-32904000	10500	0	8.74409e-07	1.48374e-25	0.00467847	9.28007e-16	0	0	1500	55.9714 +- 13.2859 4.21284
deletion	chr4:40332001-40344000	12000	0.0250974	0.000146497	1.266e-18	6.24609e-05	1.17342e-20	0	0.0501614	1500	55.9714 +- 13.2859 4.21284
deletion	chr4:47884501-47893500	9000	0.012408	6.12501e-05	8.48896e-19	0.376019	7.33918e-11	0	0.024808	1500	55.9714 +- 13.2859 4.21284
deletion	chr4:73893001-73900500	7500	0	0.00467847	9.28007e-16	33.9366	5.80422e-06	0.0689655	0	1500	55.9714 +- 13.2859 4.21284
deletion	chr4:77784001-77796000	12000	0.0255972	0.000168695	2.06115e-18	6.24609e-05	1.17342e-20	0.176471	0.0511944	1500	55.9714 +- 13.2859 4.21284
deletion	chr4:80844001-80853000	9000	0.0182883	0.00059038	2.56663e-17	2.02102	1.23667e-08	0	0.0365767	1500	55.9714 +- 13.2859 4.21284
deletion	chr5:94501-175500	81000	0.70411	2.59226e-08	2026110000	1.21742e-07	2052430000	0.0890282	1.4082	1500	55.9714 +- 13.2859 4.21284
deletion	chr5:1117501-1128000	10500	0	8.74409e-07	1.48374e-25	0.00467847	9.28007e-16	0.0923077	0	1500	55.9714 +- 13.2859 4.21284
duplication	chr5:3514501-3579000	64500	7.02349	0	0.0908206	0	0.279608	0.0416248	14.0468	1500	55.9714 +- 13.2859 4.21284
deletion	chr5:7771501-7893000	121500	0.692087	1.47305e-08	2651980000	3.24084e-08	2657180000	0.0092947	1.38416	1500	55.9714 +- 13.2859 4.21284
deletion	chr5:13428001-13438500	10500	0.00822736	1.89219e-06	2.24729e-22	0.00467847	9.28007e-16	0.0666667	0.0164547	1500	55.9714 +- 13.2859 4.21284
duplication	chr5:17185501-17227500	42000	1.79982	0.000406191	27943900	0.00258932	38903000	0.078984	3.59955	1500	55.9714 +- 13.2859 4.21284
deletion	chr5:27726001-27738000	12000	0.0487626	0.0027116	8.30643e-14	6.24609e-05	1.17342e-20	0	0.0974757	1500	55.9714 +- 13.2859 4.21284
deletion	chr5:49909501-49941000	31500	0.704246	0.000847602	1865.18	0.00714569	7244.17	0.0351351	1.40844	1500	55.9714 +- 13.2859 4.21284
deletion	chr5:51744001-51796500	52500	0.647787	0.000504653	194384	0.00282672	336441	0.0033389	1.29556	1500	55.9714 +- 13.2859 4.21284
deletion	chr7:2499001-2716500	217500	0.700851	7.32747e-13	2235000000	7.42995e-13	2242730000	0.00225133	1.4017	1500	55.9714 +- 13.2859 4.21284
deletion	chr7:3910501-3942000	31500	0.616732	0.000113313	1.42621	0.00153663	10.9715	0	1.23342	1500	55.9714 +- 13.2859 4.21284
deletion	chr7:14476501-14569500	93000	0.73617	1.06484e-06	1558380000	3.42485e-06	1589400000	0	1.47233	1500	55.9714 +- 13.2859 4.21284
deletion	chr7:29781001-29950500	169500	0.696249	9.40251e-13	1879950	9.57192e-13	2140410	0.00514958	1.39249	1500	55.9714 +- 13.2859 4.21284
deletion	chr7:32272501-32283000	10500	0	8.74409e-07	1.48374e-25	0.00467847	9.28007e-16	0	0	1500	55.9714 +- 13.2859 4.21284
duplication	chr7:33121501-33145500	24000	1.76064	0.0018628	8.51631e-05	0.0364052	0.00418046	0.101449	3.52112	1500	55.9714 +- 13.2859 4.21284
deletion	chr8:1660501-1683000	22500	0.0472294	7.08322e-12	9.60199e-36	8.17295e-12	1.20564e-41	0.104167	0.0944453	1500	55.9714 +- 13.2859 4.21284
deletion	chr8:9996001-10003500	7500	0	0.00467847	9.28007e-16	33.9366	5.80422e-06	0.213816	0	1500	55.9714 +- 13.2859 4.21284
deletion	chr8:19495501-19537500	42000	0.684997	0.00067462	6344390	0.00384071	9819260	0	1.36996	1500	55.9714 +- 13.2859 4.21284
duplication	chr8:22182001-22260000	78000	3.24597	0	2869110000	0	2869190000	0.0075358	6.49188	1500	55.9714 +- 13.2859 4.21284
duplication	chr8:22267501-22299000	31500	2.93517	7.54238e-05	0.000659946	0.000251461	0.0105482	0	5.87017	1500	55.9714 +- 13.2859 4.21284
deletion	chr9:10959001-11016000	57000	0.661984	5.59202e-12	0.0471854	2.95134e-12	9.20847e-08	0	1.32393	1500	55.9714 +- 13.2859 4.21284
deletion	chr9:13548001-13636500	88500	0.667066	1.80082e-12	0.630979	1.86401e-12	1.34093	0	1.33412	1500	55.9714 +- 13.2859 4.21284
deletion	chr9:13845001-13857000	12000	0.0241045	0.000109762	4.77665e-19	6.24609e-05	1.17342e-20	0	0.0481769	1500	55.9714 +- 13.2859 4.21284
deletion	chr9:13897501-14080500	183000	0.730687	8.70888e-13	2863040000	8.85403e-13	2863170000	0	1.46137	1500	55.9714 +- 13.2859 4.21284
deletion	chr9:14811001-14845500	34500	0.602195	1.6009e-05	0.00109641	0.000125932	0.0131767	0.00308166	1.20435	1500	55.9714 +- 13.2859 4.21284
duplication	chrM:1-16500	16500	2.83097	0.000283404	1.18873e-70	0.00477743	4.4735e-71	0.322473	5.66158	1500	55.9714 +- 13.2859 4.21284
deletion	chrW:1-82500	82500	0.53155	2.12497e-11	1321470000	1.86436e-10	1359290000	0.073046	1.06309	1500	55.9714 +- 13.2859 4.21284
deletion	chrZ:1075501-1305000	229500	0.661633	6.94434e-13	3.47838e-14	7.03631e-13	6.93331e-14	0.000922339	1.32326	1500	55.9714 +- 13.2859 4.21284
deletion	chrZ:3868501-3879000	10500	0	8.74409e-07	1.48374e-25	0.00467847	9.28007e-16	0.327643	0	1500	55.9714 +- 13.2859 4.21284
duplication	chrZ:7086001-7182000	96000	2.92771	0	4.44122e-92	0	6.27814e-89	0.0027027	5.85537	1500	55.9714 +- 13.2859 4.21284
deletion	chrZ:7264501-7888500	624000	0.802188	0.000234575	2871000000	0.000301072	2871000000	0.010279	1.60437	1500	55.9714 +- 13.2859 4.21284
deletion	chrZ:8397001-8404500	7500	0	0.00467847	9.28007e-16	33.9366	5.80422e-06	0.230769	0	1500	55.9714 +- 13.2859 4.21284
deletion	chrZ:33220501-33231000	10500	0.00534788	1.01847e-08	1.7801e-24	0.000335374	5.47429e-15	0	0.0106958	1500	55.9714 +- 13.2859 4.21284
deletion	chrZ:35316001-35323500	7500	0	0.00467847	9.28007e-16	33.9366	5.80422e-06	0.0666667	0	1500	55.9714 +- 13.2859 4.21284
duplication	chrZ:44865001-44895000	30000	4.12061	0.0018483	12628.6	0.0170101	43353.3	0.0051713	8.24094	1500	55.9714 +- 13.2859 4.21284
deletion	chrZ:51997501-52069500	72000	0.670795	5.83554e-06	5974910	2.46993e-05	7728030	0.00547112	1.34157	1500	55.9714 +- 13.2859 4.21284
deletion	chrZ:53104501-53118000	13500	0.047275	0.000139847	9.48787e-17	4.83572e-05	2.90115e-20	0.0533333	0.0945501	1500	55.9714 +- 13.2859 4.21284
duplication	chrZ:58633501-58653000	19500	56.4643	0.000102282	0	5.89436e-05	0	0.00220598	112.926	1500	55.9714 +- 13.2859 4.21284
deletion	chrZ:62448001-62548500	100500	0.696337	1.5858e-12	9370620	1.63459e-12	11116900	0.011703	1.39267	1500	55.9714 +- 13.2859 4.21284
deletion	chrZ:66994501-67002000	7500	0	0.00467847	9.28007e-16	33.9366	5.80422e-06	0	0	1500	55.9714 +- 13.2859 4.21284
deletion	LGE22C19W28_E50C23:1-99000	99000	0.417983	1.24101e-08	2871000000	6.29887e-08	2871000000	0.146089	0.835958	1500	55.9714 +- 13.2859 4.21284
deletion	LGE64:355501-421500	66000	0.566804	6.32801e-07	655920	3.38543e-06	960195	0.0519599	1.1336	1500	55.9714 +- 13.2859 4.21284
