# Supplementary material for: Copy number variation study in Japanese quail associated with stress related traits using whole genome re-sequencing data
Source: PLoS One. 2019 Mar 28;14(3):e0214543. doi: 10.1371/journal.pone.0214543 (PMC6438477; doi:10.1371/journal.pone.0214543)
Supplement: S2 Table — (XLSX) [file pone.0214543.s002.xlsx]

## Sheet: Unique CN genes in HS
Uniquely deleted genes in HS line								Uniquely duplicated genes in HS line
Chrom	Accession	Start	End	Strand	Gene			Chrom	Accession	Start	End	Strand	Gene
Chr1	NC_029516.1	5341	19961	-	LRRC16B			Chr2	NC_029517.1	1843876	1999805	-	OBSCN
Chr1	NC_029516.1	20428	23408	-	LOC107314597			Chr2	NC_029517.1	1972261	1974716	-	LOC107308840
Chr1	NC_029516.1	23722	31174	+	LOC107305688			Chr2	NC_029517.1	66941008	66953374	+	C2H6orf52
Chr1	NC_029516.1	154428	156107	-	ACR			Chr2	NC_029517.1	66967362	66988106	+	NUP153
Chr1	NC_029516.1	191974	193750	+	LOC107319936			Chr2	NC_029517.1	66989270	66991915	+	LOC107309674
Chr1	NC_029516.1	198843	457876	+	SHANK3			Chr2	NC_029517.1	70891866	70899536	+	LOC107309746
Chr1	NC_029516.1	630541	681170	-	SBF1			Chr2	NC_029517.1	70893460	70898308	-	LOC107309744
Chr1	NC_029516.1	690820	693665	+	MIOX			Chr2	NC_029517.1	70916192	70917710	+	LOC107309745
Chr1	NC_029516.1	693783	700369	-	LMF2			Chr20	NC_029535.1	1964089	2003905	-	CBFA2T2
Chr1	NC_029516.1	700394	708012	+	NCAPH2			Chr20	NC_029535.1	2064484	2072948	+	SNTA1
Chr1	NC_029516.1	706353	709964	-	LOC107309199			Chr20	NC_029535.1	3352135	3360605	+	LOC107322905
Chr1	NC_029516.1	710576	719065	+	IRF5			Chr4	NC_029519.1	13736542	14068147	+	LOC107312894
Chr1	NC_029516.1	719541	741420	-	TNPO3			Chr5	NC_029520.1	11386514	11401548	+	LOC107314569
Chr1	NC_029516.1	2519835	2537937	-	LOC107312835			Chr5	NC_029520.1	11402227	11404005	-	LOC107314568
Chr1	NC_029516.1	26737795	26755722	-	ZCRB1			Chr5	NC_029520.1	11419156	11420400	+	LOC107314562
Chr1	NC_029516.1	36212480	36334643	+	PTPRQ			Chr7	NC_029522.1	8480283	8553325	+	UBE2F
Chr1	NC_029516.1	47056770	47090462	-	LOC107313636			Chr8	NC_029523.1	8002873	8015671	+	LOC107317313
Chr1	NC_029516.1	47168009	47215275	+	CACNG2			Chr8	NC_029523.1	8022770	8106879	+	LOC107317314
Chr1	NC_029516.1	47189868	47204841	+	LOC107313721
Chr1	NC_029516.1	47224876	47232569	+	EIF3D
Chr1	NC_029516.1	47232695	47240883	+	FOXRED2
Chr1	NC_029516.1	47241650	47247321	+	TXN2
Chr1	NC_029516.1	53197492	53391879	+	BICD1
Chr1	NC_029516.1	71003788	71026876	-	ATP6V1A
Chr1	NC_029516.1	104489377	105156704	-	IL1RAPL1
Chr1	NC_029516.1	116887018	116895706	-	SHOX
Chr1	NC_029516.1	150948696	150958093	+	NUDT15
Chr1	NC_029516.1	166368949	166434337	+	SLC36A4
Chr1	NC_029516.1	174318780	174359958	-	STIM1
Chr10	NC_029525.1	1530066	1574794	-	NPTN
Chr10	NC_029525.1	1586018	1593566	+	CD276
Chr10	NC_029525.1	1597484	1600497	+	LOC107318449
Chr10	NC_029525.1	1608045	1615132	-	C10H15orf59
Chr10	NC_029525.1	1614929	1652171	+	LOC107318655
Chr10	NC_029525.1	1663729	1671599	+	LOXL1
Chr10	NC_029525.1	1672245	1676954	-	LOC107318572
Chr10	NC_029525.1	1677076	1682931	-	C10H15orf39
Chr10	NC_029525.1	1690899	1710413	-	PPCDC
Chr10	NC_029525.1	1710723	1714472	-	LOC107318577
Chr10	NC_029525.1	1714558	1714977	-	LOC107318579
Chr10	NC_029525.1	1717116	1719122	+	RPP25
Chr10	NC_029525.1	1721742	1725395	+	LOC107318578
Chr10	NC_029525.1	17178251	17285491	+	MAP2K5
Chr10	NC_029525.1	17290206	17295796	+	SKOR1
Chr10	NC_029525.1	17296345	17305275	+	LOC107318946
Chr11	NC_029526.1	307049	347693	-	CBFB
Chr11	NC_029526.1	349227	359281	+	LOC107319227
Chr11	NC_029526.1	367781	483067	-	GNAO1
Chr11	NC_029526.1	1205657	1208876	-	LOC107319009
Chr11	NC_029526.1	1209472	1211574	-	LOC107319218
Chr11	NC_029526.1	1209492	1211957	+	AGRP
Chr11	NC_029526.1	1212972	1236051	+	ATP6V0D1
Chr11	NC_029526.1	1236131	1245058	-	HSD11B2
Chr11	NC_029526.1	1248559	1262429	-	FHOD1
Chr12	NC_029527.1	1349096	1350901	+	FAM212A
Chr12	NC_029527.1	1350967	1357599	-	UBA7
Chr12	NC_029527.1	1357688	1358667	+	TCTA
Chr12	NC_029527.1	1358705	1360669	-	AMT
Chr12	NC_029527.1	1360757	1362834	-	NICN1
Chr12	NC_029527.1	1363655	1394478	-	DAG1
Chr12	NC_029527.1	1394782	1398985	+	MST1
Chr12	NC_029527.1	1399037	1403353	-	APEH
Chr12	NC_029527.1	1403399	1407634	-	LOC107319598
Chr12	NC_029527.1	1407794	1460591	-	BSN
Chr12	NC_029527.1	1461163	1466356	-	LOC107319602
Chr12	NC_029527.1	9347483	9361642	-	ACOX2
Chr12	NC_029527.1	9362330	9378488	-	FAM107A
Chr12	NC_029527.1	9378689	9407466	+	LOC107319795
Chr12	NC_029527.1	9379115	9384770	-	FAM3D
Chr12	NC_029527.1	15762166	15906852	+	ITPR1
Chr12	NC_029527.1	15938906	15943391	+	BHLHE40
Chr13	NC_029528.1	14880283	14884997	-	LOC107320277
Chr13	NC_029528.1	14885033	14886111	-	LOC107320275
Chr13	NC_029528.1	14888228	14890897	-	LOC107320274
Chr13	NC_029528.1	14900076	14901524	-	LOC107320296
Chr13	NC_029528.1	14904532	14906658	-	LOC107320273
Chr13	NC_029528.1	14913644	14916622	-	LOC107320272
Chr14	NC_029529.1	4684738	4690212	-	TNFRSF13B
Chr14	NC_029529.1	4694415	4754839	+	MPRIP
Chr14	NC_029529.1	4754953	4757269	-	PLD6
Chr14	NC_029529.1	4768777	4782068	-	COPS3
Chr14	NC_029529.1	4783594	4790226	+	NT5M
Chr14	NC_029529.1	4805351	4809177	+	MED9
Chr14	NC_029529.1	4810976	4813258	-	RASD1
Chr14	NC_029529.1	4817707	4855496	-	PEMT
Chr14	NC_029529.1	4871959	4930421	+	RAI1
Chr14	NC_029529.1	4931781	4942035	-	SREBF1
Chr14	NC_029529.1	4943716	4993468	-	TOM1L2
Chr14	NC_029529.1	4993851	5009083	+	DRC3
Chr14	NC_029529.1	5009889	5015464	-	ATPAF2
Chr14	NC_029529.1	5015335	5023525	+	GID4
Chr14	NC_029529.1	5024235	5032310	+	DRG2
Chr14	NC_029529.1	5036620	5058034	+	MYO15A
Chr14	NC_029529.1	5058380	5075424	+	ALKBH5
Chr14	NC_029529.1	5075655	5090894	+	LLGL1
Chr15	NC_029530.1	5582436	5604006	+	RPH3A
Chr15	NC_029530.1	5605138	5606939	+	LOC107321211
Chr15	NC_029530.1	5616226	5630660	+	WSCD2
Chr15	NC_029530.1	5631582	5651843	-	CMKLR1
Chr15	NC_029530.1	5651401	5655492	+	FICD
Chr15	NC_029530.1	8882817	8884957	-	PLA2G3
Chr15	NC_029530.1	8885566	8888548	+	P2RX2
Chr15	NC_029530.1	8889214	8908254	-	POLE
Chr16	NC_029531.1	109934	125395	-	LOC107321530
Chr17	NC_029532.1	741636	790946	-	RGS3
Chr17	NC_029532.1	790601	793026	+	POLE3
Chr17	NC_029532.1	793127	799258	+	ALAD
Chr17	NC_029532.1	1508637	1525488	+	STXBP1
Chr17	NC_029532.1	1526647	1536303	-	AKNA
Chr17	NC_029532.1	1536405	1557599	-	DFNB31
Chr17	NC_029532.1	1567994	1570306	+	ATP6V1G1
Chr17	NC_029532.1	1574914	1581618	+	C17H9orf91
Chr17	NC_029532.1	1604014	1621599	-	TNFSF15
Chr19	NC_029534.1	48205	49376	+	NAA38
Chr19	NC_029534.1	49499	54599	+	LOC107322601
Chr19	NC_029534.1	53838	56245	+	LOC107322606
Chr19	NC_029534.1	57164	59548	-	LOC107322600
Chr19	NC_029534.1	61488	65395	+	LOC107322599
Chr19	NC_029534.1	66167	67567	+	VPS37D
Chr19	NC_029534.1	69155	71740	-	DNAJC30
Chr19	NC_029534.1	71746	76438	+	WBSCR22
Chr19	NC_029534.1	76753	109399	-	STX1A
Chr19	NC_029534.1	112798	121430	-	MKS1
Chr19	NC_029534.1	122380	125577	-	BCL7B
Chr19	NC_029534.1	126014	129585	-	TBL2
Chr19	NC_029534.1	129728	143578	-	MLXIPL
Chr19	NC_029534.1	223576	248498	-	HIP1
Chr19	NC_029534.1	5804672	5841465	-	TEX14
Chr2	NC_029517.1	491256	507050	+	LOC107308691
Chr2	NC_029517.1	509168	513031	+	LOC107308692
Chr2	NC_029517.1	513343	519770	+	LOC107308682
Chr2	NC_029517.1	519707	524572	-	LOC107308688
Chr2	NC_029517.1	525639	528345	-	LOC107308687
Chr2	NC_029517.1	529155	547323	+	LOC107308657
Chr2	NC_029517.1	548210	552945	+	LOC107308677
Chr2	NC_029517.1	554891	568782	+	CDC25A
Chr2	NC_029517.1	579312	668012	+	MAP4
Chr2	NC_029517.1	669954	698178	-	DHX30
Chr2	NC_029517.1	2005141	2023917	-	LOC107308853
Chr2	NC_029517.1	2024816	2028180	-	IBA57
Chr2	NC_029517.1	2029540	2057828	-	GJC2
Chr2	NC_029517.1	2059016	2069061	-	GUK1
Chr2	NC_029517.1	2070084	2071744	+	MRPL55
Chr2	NC_029517.1	2071813	2075772	+	C2H1orf35
Chr2	NC_029517.1	4259887	4338905	+	OXSR1
Chr2	NC_029517.1	29954851	29958730	+	EVX1
Chr2	NC_029517.1	84854419	84981997	-	CCDC102B
Chr2	NC_029517.1	134127508	134128624	-	LOC107310633
Chr2	NC_029517.1	134298686	134330417	-	C2H8orf82
Chr2	NC_029517.1	134335216	134351054	-	ARHGAP39
Chr2	NC_029517.1	134723003	134732466	-	LOC107310641
Chr2	NC_029517.1	134747131	134784040	-	LOC107310649
Chr20	NC_029535.1	840987	881671	-	LOC107322822
Chr20	NC_029535.1	889889	889960	+	TRNAE-UUC
Chr20	NC_029535.1	1313039	1382320	-	ITCH
Chr20	NC_029535.1	3064318	3072791	-	LOC107322873
Chr20	NC_029535.1	4389368	4402049	+	LOC107322891
Chr20	NC_029535.1	4406067	4407852	-	C20H11orf95
Chr20	NC_029535.1	4835989	4859202	+	JPH2
Chr20	NC_029535.1	4859301	4865320	-	LOC107322978
Chr20	NC_029535.1	4865974	4867005	-	LOC107322975
Chr20	NC_029535.1	4867247	4876859	-	OCSTAMP
Chr20	NC_029535.1	4877365	4899539	-	SLC13A3
Chr20	NC_029535.1	4904015	4905020	-	TP53RK
Chr20	NC_029535.1	4906168	4915077	+	SLC2A10
Chr20	NC_029535.1	6961759	6990625	+	OSBPL2
Chr20	NC_029535.1	6990726	6997672	+	ADRM1
Chr20	NC_029535.1	6997824	7072796	-	LAMA5
Chr20	NC_029535.1	8700593	8710760	-	KIAA1755
Chr20	NC_029535.1	8713910	8721161	+	BPI
Chr20	NC_029535.1	8721393	8728198	+	CDK5RAP1
Chr20	NC_029535.1	8731170	8734408	-	LOC107323038
Chr20	NC_029535.1	8737099	8741687	-	LOC107323197
Chr20	NC_029535.1	8741784	8743423	-	LOC107323199
Chr20	NC_029535.1	8744109	8749763	-	LOC107323198
Chr20	NC_029535.1	8751937	8755723	-	BPIFB6
Chr20	NC_029535.1	8757465	8762133	+	LOC107323044
Chr20	NC_029535.1	8763109	8770628	-	LOC107323034
Chr20	NC_029535.1	8782813	8787707	-	MAPRE1
Chr21	NC_029536.1	4266249	4272970	+	PINK1
Chr21	NC_029536.1	4273377	4276010	+	AGMAT
Chr21	NC_029536.1	4275571	4284496	-	DNAJC16
Chr21	NC_029536.1	4284503	4290870	+	CASP9
Chr21	NC_029536.1	4291222	4292958	-	CTRC
Chr21	NC_029536.1	4293251	4295994	-	EFHD2
Chr21	NC_029536.1	4296005	4314043	-	FHAD1
Chr21	NC_029536.1	4314557	4320407	-	TMEM51
Chr21	NC_029536.1	4323642	4334235	-	KAZN
Chr21	NC_029536.1	4334264	4336596	+	LOC107323535
Chr21	NC_029536.1	4370130	4374422	+	LOC107323536
Chr21	NC_029536.1	4943571	4971672	-	LOC107323530
Chr21	NC_029536.1	4972531	5057849	-	DISP3
Chr21	NC_029536.1	5010118	5013031	-	LOC107323525
Chr22	NC_029537.1	2337450	2346199	+	ENTPD4
Chr22	NC_029537.1	2346309	2385677	+	LOXL2
Chr22	NC_029537.1	2384730	2394966	-	R3HCC1
Chr22	NC_029537.1	2396000	2404582	-	CHMP7
Chr22	NC_029537.1	2407769	2415528	+	LOC107323583
Chr22	NC_029537.1	2416261	2431922	-	RHOBTB2
Chr22	NC_029537.1	2432554	2492174	+	PEBP4
Chr23	NC_029538.1	1766557	1792720	-	WASF2
Chr24	NC_029539.1	813672	895261	+	FLI1
Chr24	NC_029539.1	3140519	3197216	-	ARHGEF12
Chr24	NC_029539.1	3199065	3203122	-	TMEM136
Chr24	NC_029539.1	3203238	3206338	-	LOC107324290
Chr24	NC_029539.1	3209136	3242578	-	POU2F3
Chr24	NC_029539.1	3245374	3254797	-	OAF
Chr24	NC_029539.1	3277526	3299556	+	TRIM29
Chr24	NC_029539.1	3423103	3467802	+	NECTIN1
Chr24	NC_029539.1	3455331	3457085	-	LOC107324240
Chr24	NC_029539.1	3476431	3491285	+	LOC107324094
Chr25	NC_029540.1	485998	532908	+	MEF2D
Chr25	NC_029540.1	543347	563154	+	LOC107324440
Chr25	NC_029540.1	587519	591875	-	RHBG
Chr25	NC_029540.1	592062	595550	+	HAPLN2
Chr25	NC_029540.1	596081	608406	-	BCAN
Chr25	NC_029540.1	611258	619020	+	NES
Chr25	NC_029540.1	623888	633047	+	LOC107324442
Chr25	NC_029540.1	636665	639871	-	CRABP2
Chr25	NC_029540.1	642127	647126	-	ISG20L2
Chr25	NC_029540.1	647144	649496	+	RRNAD1
Chr25	NC_029540.1	649590	650964	-	MRPL24
Chr25	NC_029540.1	652188	657843	-	HDGF
Chr25	NC_029540.1	658834	667447	+	PRCC
Chr25	NC_029540.1	667351	671310	-	SH2D2A
Chr25	NC_029540.1	671561	675133	+	LOC107324421
Chr25	NC_029540.1	675212	684422	+	INSRR
Chr25	NC_029540.1	685388	692780	+	NTRK1
Chr25	NC_029540.1	695899	704634	+	PEAR1
Chr25	NC_029540.1	705165	708249	+	LRRC71
Chr25	NC_029540.1	708992	729551	-	ARHGEF11
Chr25	NC_029540.1	744924	752989	-	ETV3
Chr25	NC_029540.1	753231	756824	-	LOC107324434
Chr25	NC_029540.1	757039	764432	-	LOC107324433
Chr25	NC_029540.1	767470	786544	-	KIRREL
Chr25	NC_029540.1	789167	792089	-	LOC107324361
Chr25	NC_029540.1	794955	798928	+	CD244
Chr25	NC_029540.1	799390	802236	+	LOC107324444
Chr25	NC_029540.1	803520	809546	+	LOC107324463
Chr25	NC_029540.1	811001	816863	+	LOC107324445
Chr25	NC_029540.1	820634	832000	-	VANGL2
Chr25	NC_029540.1	1170797	1172008	+	LOC107324408
Chr25	NC_029540.1	1181475	1182453	+	LOC107324372
Chr25	NC_029540.1	1184668	1185510	+	LOC107324405
Chr25	NC_029540.1	1196709	1199234	-	LOC107324383
Chr25	NC_029540.1	1204774	1206156	-	LOC107324457
Chr25	NC_029540.1	1209436	1211402	-	LOC107324456
Chr25	NC_029540.1	1213058	1214007	-	LOC107324455
Chr25	NC_029540.1	1215526	1216851	-	LOC107324454
Chr25	NC_029540.1	1218242	1221217	-	LOC107324373
Chr25	NC_029540.1	1222994	1225571	-	S100A16
Chr25	NC_029540.1	1228023	1230459	-	LOC107324459
Chr25	NC_029540.1	1231499	1232513	-	LOC107324461
Chr25	NC_029540.1	1363913	1383043	+	DCST2
Chr25	NC_029540.1	1492963	1505275	+	ADAR
Chr25	NC_029540.1	1506285	1513245	-	CHRNB2
Chr25	NC_029540.1	1564271	1570542	-	LOC107324480
Chr25	NC_029540.1	1577742	1590303	-	LOC107324473
Chr25	NC_029540.1	1642210	1646328	+	JTB
Chr25	NC_029540.1	1652258	1663058	+	CRTC2
Chr25	NC_029540.1	1663947	1664893	-	SCAMP3
Chr25	NC_029540.1	1667555	1680941	-	CLK2
Chr25	NC_029540.1	1836938	1840904	+	ENSA
Chr25	NC_029540.1	1844636	1850397	+	MCL1
Chr25	NC_029540.1	1853436	1858748	-	ECM1
Chr25	NC_029540.1	1859033	1864651	-	TARS2
Chr25	NC_029540.1	1909264	1914564	-	APH1A
Chr25	NC_029540.1	1929803	1939029	-	LOC107324528
Chr25	NC_029540.1	1935433	1935506	-	TRNAR-UCU
Chr25	NC_029540.1	2011531	2019543	+	CADM3
Chr25	NC_029540.1	2019658	2022156	+	ACKR1
Chr25	NC_029540.1	2022916	2024925	+	LOC107324519
Chr25	NC_029540.1	2024381	2025496	-	LOC107324521
Chr25	NC_029540.1	2025151	2026618	+	LOC107324518
Chr25	NC_029540.1	2026856	2029292	+	DUSP23
Chr25	NC_029540.1	2031723	2043092	+	IGSF9
Chr25	NC_029540.1	2046678	2051931	+	TAGLN2
Chr25	NC_029540.1	2052551	2064052	+	CFAP45
Chr25	NC_029540.1	2068510	2074800	+	VSIG8
Chr25	NC_029540.1	2076294	2079079	-	LOC107324539
Chr25	NC_029540.1	2082346	2085789	+	SSR2
Chr25	NC_029540.1	2086472	2090894	-	CTSS
Chr25	NC_029540.1	2093768	2122746	-	ARNT
Chr25	NC_029540.1	2176196	2192031	+	SETDB1
Chr25	NC_029540.1	2192421	2196250	-	CERS2
Chr25	NC_029540.1	2195576	2207189	+	PRUNE
Chr25	NC_029540.1	2196873	2203836	-	FAM63A
Chr25	NC_029540.1	2207331	2210795	-	CDC42SE1
Chr25	NC_029540.1	2211594	2213849	+	MLLT11
Chr25	NC_029540.1	2213401	2218100	+	GABPB2
Chr25	NC_029540.1	2221527	2236305	-	SEMA6C
Chr26	NC_029541.1	884236	896260	+	SKIV2L
Chr26	NC_029541.1	896753	908357	+	KLHL12
Chr27	NC_029542.1	710262	717417	-	CCDC43
Chr27	NC_029542.1	717491	727257	+	DBF4B
Chr27	NC_029542.1	727745	738472	+	ADAM11
Chr27	NC_029542.1	846269	847576	+	LOC107325029
Chr27	NC_029542.1	847545	850810	-	LOC107324990
Chr27	NC_029542.1	852745	857129	+	LOC107325036
Chr27	NC_029542.1	863627	880843	+	FMNL1
Chr27	NC_029542.1	881491	895110	-	MAP3K14
Chr27	NC_029542.1	902871	969245	+	MYO1D
Chr27	NC_029542.1	970381	972183	-	CDK5R1
Chr27	NC_029542.1	972699	979721	-	PSMD11
Chr27	NC_029542.1	986035	988263	-	FZD2
Chr27	NC_029542.1	1004881	1028830	+	GPATCH8
Chr27	NC_029542.1	1101132	1114613	-	ARHGAP27
Chr27	NC_029542.1	1115878	1140959	-	PLEKHM1
Chr27	NC_029542.1	2369102	2402862	-	MAPT
Chr27	NC_029542.1	2406308	2410575	+	SLC25A39
Chr27	NC_029542.1	2410715	2415909	-	RUNDC3A
Chr27	NC_029542.1	2464895	2469953	-	ASB16
Chr27	NC_029542.1	2470047	2472619	-	C27H17orf53
Chr27	NC_029542.1	2478319	2494238	+	HDAC5
Chr27	NC_029542.1	2501496	2501776	+	LOC107325279
Chr27	NC_029542.1	2503053	2507845	-	G6PC3
Chr27	NC_029542.1	2507873	2512643	+	LSM12
Chr27	NC_029542.1	2513650	2516069	+	TMEM101
Chr27	NC_029542.1	2524478	2530453	+	LOC107325116
Chr27	NC_029542.1	2550337	2559636	-	LOC107325219
Chr27	NC_029542.1	2552890	2569181	+	COL1A1
Chr27	NC_029542.1	2571985	2575237	-	SGCA
Chr27	NC_029542.1	2577346	2586848	+	PPP1R9B
Chr27	NC_029542.1	2589380	2594471	+	SAMD14
Chr27	NC_029542.1	2594814	2600386	-	PDK2
Chr27	NC_029542.1	2602064	2612450	-	ITGA3
Chr27	NC_029542.1	3921753	3931686	+	ERBB2
Chr27	NC_029542.1	3931837	3933781	-	MIEN1
Chr27	NC_029542.1	3934564	3939783	+	GRB7
Chr27	NC_029542.1	3940000	3951096	+	RDH8
Chr27	NC_029542.1	3944583	3966747	-	IKZF3
Chr28	NC_029543.1	2510728	2516369	-	YJEFN3
Chr28	NC_029543.1	2516426	2517317	-	NDUFA13
Chr28	NC_029543.1	2522598	2558221	-	GATAD2A
Chr28	NC_029543.1	2556940	2563661	+	LOC107325419
Chr28	NC_029543.1	2559666	2574125	-	MAU2
Chr28	NC_029543.1	2574365	2592740	+	SUGP1
Chr28	NC_029543.1	2592997	2596825	+	TM6SF2
Chr28	NC_029543.1	2597242	2601402	+	HAPLN4
Chr28	NC_029543.1	2602071	2616486	-	NCAN
Chr28	NC_029543.1	2619758	2621553	+	NR2C2AP
Chr28	NC_029543.1	2622073	2627247	-	RFXANK
Chr28	NC_029543.1	2627237	2634323	+	BORCS8
Chr28	NC_029543.1	2634474	2642489	-	TMEM221
Chr28	NC_029543.1	2640903	2649731	+	MEF2B
Chr28	NC_029543.1	2653241	2679854	+	LOC107325657
Chr28	NC_029543.1	2973813	2977855	+	ISYNA1
Chr28	NC_029543.1	2978004	2986797	-	SSBP4
Chr28	NC_029543.1	2988153	2989869	+	LRRC25
Chr28	NC_029543.1	3035575	3038257	+	RAB3A
Chr28	NC_029543.1	3038195	3040369	-	MPV17L2
Chr28	NC_029543.1	3040339	3043246	-	IFI30
Chr28	NC_029543.1	3043346	3061409	-	PIK3R2
Chr28	NC_029543.1	3062346	3080414	-	MAST3
Chr3	NC_029518.1	20918722	21066945	+	EML4
Chr3	NC_029518.1	62653121	62744866	-	LIN28B
Chr3	NC_029518.1	80715524	80719236	+	LOC107312110
Chr3	NC_029518.1	80732221	80735148	+	LOC107312131
Chr3	NC_029518.1	80732221	80752101	+	LOC107312132
Chr3	NC_029518.1	83088243	83537605	-	DLGAP2
Chr3	NC_029518.1	95376498	95381396	-	EMILIN1
Chr4	NC_029519.1	1851293	1859221	-	NUP62CL
Chr4	NC_029519.1	1859380	1867640	+	PIH1D3
Chr4	NC_029519.1	1880928	1898336	+	LOC107312571
Chr4	NC_029519.1	1898363	1919864	+	FRMPD3
Chr4	NC_029519.1	1923594	1934062	+	PRPS1
Chr4	NC_029519.1	1935215	1936687	+	TMSB15B
Chr4	NC_029519.1	1936321	1940427	-	LOC107312572
Chr4	NC_029519.1	1940514	1945635	+	LOC107312616
Chr4	NC_029519.1	1947797	1953335	-	PLP1
Chr4	NC_029519.1	1959584	1967259	+	GLRA4
Chr4	NC_029519.1	1969288	1975126	+	GLA
Chr4	NC_029519.1	1974477	1976208	-	LOC107312565
Chr4	NC_029519.1	1976077	1987397	+	BTK
Chr4	NC_029519.1	1987462	1988726	+	TIMM8A
Chr4	NC_029519.1	1989781	1992891	-	LOC107312564
Chr4	NC_029519.1	1992874	1997976	+	TAF7L
Chr4	NC_029519.1	1998080	2001680	+	LOC107312484
Chr4	NC_029519.1	2002625	2026407	-	DRP2
Chr4	NC_029519.1	38610154	38612426	-	HAND2
Chr4	NC_029519.1	38618534	38623266	+	LOC107313340
Chr4	NC_029519.1	72577621	73087170	+	SORCS2
Chr4	NC_029519.1	82137704	82189136	-	DYSF
Chr5	NC_029520.1	34304141	34322021	+	VSX2
Chr5	NC_029520.1	34322174	34331599	+	LOC107315148
Chr5	NC_029520.1	34331568	34343934	-	ABCD4
Chr5	NC_029520.1	34350573	34356786	+	VRTN
Chr5	NC_029520.1	34360467	34372605	-	SYNDIG1L
Chr5	NC_029520.1	34397124	34398788	-	ISCA2
Chr5	NC_029520.1	34401920	34404076	+	NPC2
Chr5	NC_029520.1	34404553	34460549	-	LTBP2
Chr5	NC_029520.1	34475159	34496579	-	AREL1
Chr5	NC_029520.1	35458881	35463275	-	ZDHHC22
Chr5	NC_029520.1	35474734	35497224	+	TMEM63C
Chr5	NC_029520.1	35497608	35501592	-	NGB
Chr5	NC_029520.1	48651579	48793897	+	KCNH5
Chr5	NC_029520.1	53147980	53150824	-	BMP4
Chr6	NC_029521.1	680738	893179	+	LOC107315543
Chr6	NC_029521.1	5893734	5932747	-	RNLS
Chr6	NC_029521.1	16863052	16896334	-	LOC107315782
Chr6	NC_029521.1	20079459	20085740	-	LOC107315957
Chr6	NC_029521.1	20103912	20111527	-	LOC107315951
Chr6	NC_029521.1	20136330	20137694	+	LBX1
Chr6	NC_029521.1	20157862	20165334	-	TLX1
Chr6	NC_029521.1	20180864	20187009	-	KAZALD1
Chr6	NC_029521.1	20188033	20191788	-	SFXN3
Chr9	NC_029524.1	72821	392441	+	LOC107317829
Chr9	NC_029524.1	2576085	2632079	+	MAP3K13
Chr9	NC_029524.1	2632347	2634276	-	TMEM41A
Chr9	NC_029524.1	2634214	2642787	-	LIPH
Chr9	NC_029524.1	2643490	2644871	-	ANAPC13
Chr9	NC_029524.1	2644919	2661288	+	CEP63
Chr9	NC_029524.1	2663578	2683419	-	KY
Chr9	NC_029524.1	2686877	2731045	+	EPHB1
Chr9	NC_029524.1	11018252	11030527	+	LSG1
Chr9	NC_029524.1	13253008	13303142	+	ARMC9
Chr9	NC_029524.1	13310861	13314843	+	B3GNT7
Chr9	NC_029524.1	13316403	13323258	-	NCL
Chr9	NC_029524.1	13329367	13333763	-	NMUR1
Chr9	NC_029524.1	13860453	13867065	+	ABCF3
Chr9	NC_029524.1	13867279	13871606	+	LOC107318209
Chr9	NC_029524.1	13871736	13873659	-	LOC107318208
Chr9	NC_029524.1	13874225	13883121	+	VWA5B2
Chr9	NC_029524.1	13883338	13885931	-	ALG3
Chr9	NC_029524.1	13885901	13889875	+	LOC107318210
Chr9	NC_029524.1	13890615	13892900	-	CAMK2N2
ChrZ	NC_029547.1	36162686	36195547	-	GKAP1
ChrZ	NC_029547.1	39576142	39577365	-	LOC107306298
ChrZ	NC_029547.1	58936013	59001598	+	KIAA0368
LGE22C19W28_E50C23	NC_029544.1	15	5098	+	LOC107325697
LGE22C19W28_E50C23	NC_029544.1	688047	696008	+	WNT1
LGE22C19W28_E50C23	NC_029544.1	707820	714298	-	PRKAG1
LGE22C19W28_E50C23	NC_029544.1	718999	749252	-	KMT2D
LGE22C19W28_E50C23	NC_029544.1	764872	777003	-	LOC107325741
LGE22C19W28_E50C23	NC_029544.1	764872	785403	-	LOC107325742
LGE22C19W28_E50C23	NC_029544.1	770887	772927	-	LOC107325734

## Sheet: Unique CN genes in LS
Uniquely deleted genes in LS line								Uniquely duplicated genes in LS line
Chrom	Accession	Start	End	Strand	Gene			Chrom	Accession	Start	End	Strand	Gene
Chr1	NC_029516.1	44873490	44876651	+	RRP7A			Chr1	NC_029516.1	70240936	70241642	-	LOC107319171
Chr1	NC_029516.1	44877464	44885651	-	SERHL2			Chr1	NC_029516.1	70244737	70247255	+	LOC107319263
Chr1	NC_029516.1	44896576	44907272	+	LOC107313381			Chr15	NC_029530.1	11462598	11463628	-	LOC107321209
Chr1	NC_029516.1	44916292	44939353	+	NFAM1			Chr15	NC_029530.1	11477494	11478276	+	LOC107321215
Chr1	NC_029516.1	51587818	51685607	+	CACNA2D4			Chr15	NC_029530.1	11484420	11485091	-	LOC107321105
Chr1	NC_029516.1	51645838	51657128	-	LRTM2			Chr15	NC_029530.1	11492339	11493512	-	LOC107321104
Chr1	NC_029516.1	51689802	51726264	-	ADIPOR2			Chr15	NC_029530.1	11544743	11547385	-	LOC107321475
Chr1	NC_029516.1	59673342	59757036	+	PDE3A			Chr15	NC_029530.1	11567086	11574282	-	LOC107321103
Chr1	NC_029516.1	70021941	70045587	+	KEL			Chr26	NC_029541.1	340987	344009	+	LOC107324628
Chr1	NC_029516.1	74596247	74685296	-	BOC			Chr26	NC_029541.1	344740	348004	+	LOC107324589
Chr1	NC_029516.1	174740280	174744282	-	LOC107308601			Chr26	NC_029541.1	352305	354727	-	LOC107324621
Chr1	NC_029516.1	174970114	175058721	-	FAM168A			Chr3	NC_029518.1	7288410	7289324	-	LOC107310804
Chr1	NC_029516.1	175072419	175076941	-	LOC107308652			Chr3	NC_029518.1	7295895	7296877	+	LOC107310808
Chr1	NC_029516.1	175087348	175094700	+	PLEKHB1			Chr3	NC_029518.1	7326882	7328491	+	LOC107310803
Chr1	NC_029516.1	175096416	175144217	-	RAB6A			Chr3	NC_029518.1	7340263	7341905	-	LOC107310820
Chr1	NC_029516.1	175152353	175160393	+	MRPL48			Chr3	NC_029518.1	7342766	7343537	-	LOC107310821
Chr1	NC_029516.1	175160352	175167655	-	LOC107308639			Chr3	NC_029518.1	7345156	7347408	-	LOC107310819
Chr1	NC_029516.1	175167573	175179027	+	PAAF1			Chr5	NC_029520.1	17205296	17223590	-	DYTN
Chr1	NC_029516.1	175179130	175181969	+	DNAJB13			Chr7	NC_029522.1	32808629	33122588	-	ARHGAP15
Chr1	NC_029516.1	175181971	175184760	-	LOC107308634			Chr7	NC_029522.1	33126462	33145095	-	LOC107317063
Chr1	NC_029516.1	175185350	175194890	-	LOC107308631			ChrZ	NC_029547.1	58633782	58635934	+	LOC107306583
Chr1	NC_029516.1	175195123	175231440	-	C2CD3			ChrZ	NC_029547.1	58643375	58648967	+	HSDL2
Chr1	NC_029516.1	175195592	175197898	+	LOC107308641
Chr1	NC_029516.1	175231530	175259330	+	PPME1
Chr1	NC_029516.1	175260195	175267121	-	P4HA3
Chr1	NC_029516.1	175267510	175271032	-	NEU3
Chr1	NC_029516.1	175271115	175276608	-	SPCS2
Chr1	NC_029516.1	175276683	175288649	+	XRRA1
Chr1	NC_029516.1	175289314	175309314	-	RNF169
Chr10	NC_029525.1	742299	766715	-	CPEB1
Chr10	NC_029525.1	767529	778098	-	AP3B2
Chr10	NC_029525.1	17361437	17364173	-	CALML4
Chr10	NC_029525.1	17364807	17370969	-	CLN6
Chr10	NC_029525.1	17372492	17379917	+	FEM1B
Chr10	NC_029525.1	17710563	17714702	-	LOC107318893
Chr10	NC_029525.1	17743774	17745302	-	LOC107318885
Chr10	NC_029525.1	17755588	17761531	-	LOC107318884
Chr10	NC_029525.1	17764026	17769689	-	LOC107319002
Chr11	NC_029526.1	16204580	16328686	+	ZNF469
Chr11	NC_029526.1	16333721	16361969	+	ZFPM1
Chr11	NC_029526.1	16362327	16363826	-	CIDEC
Chr11	NC_029526.1	16365268	16401683	+	ZC3H18
Chr11	NC_029526.1	16404503	16406072	+	IL17C
Chr11	NC_029526.1	16406766	16408726	-	LOC107319525
Chr11	NC_029526.1	16408847	16411589	-	MVD
Chr11	NC_029526.1	16413011	16420045	-	RNF166
Chr11	NC_029526.1	16420088	16423340	+	CTU2
Chr11	NC_029526.1	16423299	16441994	-	PIEZO1
Chr11	NC_029526.1	16443055	16446801	+	CDT1
Chr11	NC_029526.1	16447784	16455596	-	APRT
Chr11	NC_029526.1	16455715	16497563	-	GALNS
Chr11	NC_029526.1	16497550	16500184	+	TRAPPC2L
Chr11	NC_029526.1	16501319	16504768	-	PABPN1L
Chr11	NC_029526.1	16506141	16525816	-	CBFA2T3
Chr11	NC_029526.1	16541955	16580702	+	ACSF3
Chr11	NC_029526.1	16547141	16550190	+	LOC107319519
Chr11	NC_029526.1	16582462	16586887	+	CDH15
Chr13	NC_029528.1	14581477	14629286	-	PCDH1
Chr13	NC_029528.1	14634043	14636027	-	LOC107320297
Chr13	NC_029528.1	14684702	14691573	+	LOC107320295
Chr13	NC_029528.1	14694736	14699685	+	LOC107320292
Chr13	NC_029528.1	14702499	14717713	+	ARAP3
Chr13	NC_029528.1	14717681	14720824	-	LOC107320290
Chr13	NC_029528.1	14720898	14726014	+	FCHSD1
Chr13	NC_029528.1	14726016	14734382	-	RELL2
Chr13	NC_029528.1	14734486	14748293	+	HDAC3
Chr13	NC_029528.1	14751194	14758332	+	LOC107320294
Chr13	NC_029528.1	14771135	14854093	-	LOC107320284
Chr13	NC_029528.1	14809329	14814521	-	LOC107320267
Chr13	NC_029528.1	14822427	14844806	-	LOC107320266
Chr14	NC_029529.1	6394558	6422876	-	CASKIN1
Chr14	NC_029529.1	6425280	6430768	-	LOC107320811
Chr14	NC_029529.1	6431178	6435396	+	MLST8
Chr14	NC_029529.1	6435403	6440013	-	BRICD5
Chr14	NC_029529.1	6440353	6443674	-	PGP
Chr14	NC_029529.1	6443757	6451519	+	E4F1
Chr14	NC_029529.1	6451469	6457468	-	ZDHHC4
Chr14	NC_029529.1	6464468	6487502	+	GRID2IP
Chr14	NC_029529.1	6480977	6500438	-	LOC107320654
Chr14	NC_029529.1	6489334	6500673	+	SLC5A11
Chr14	NC_029529.1	6501296	6503294	+	C14H7orf62
Chr14	NC_029529.1	6569170	6574073	+	AQP8
Chr14	NC_029529.1	6584988	6659616	+	PRKCB
Chr14	NC_029529.1	6663701	6681136	+	CACNG3
Chr15	NC_029530.1	4020734	4036072	-	LOC107321183
Chr15	NC_029530.1	4024068	4084121	+	LOC107321185
Chr15	NC_029530.1	10011738	10014322	-	RFC5
Chr15	NC_029530.1	10018674	10067088	+	KSR2
Chr15	NC_029530.1	10083804	10127214	+	NOS1
Chr15	NC_029530.1	10128457	10143030	+	FBXO21
Chr15	NC_029530.1	10143362	10146076	+	TESC
Chr15	NC_029530.1	10147478	10194538	-	FBXW8
Chr17	NC_029532.1	5326218	5334922	+	GTF3C5
Chr17	NC_029532.1	5333405	5372540	-	RALGDS
Chr17	NC_029532.1	5374853	5382210	-	GBGT1
Chr17	NC_029532.1	5383198	5399895	-	CCDC180
Chr17	NC_029532.1	5400006	5402721	-	SURF6
Chr17	NC_029532.1	5402971	5409217	-	MED22
Chr17	NC_029532.1	5409197	5412593	+	RPL7A
Chr17	NC_029532.1	5413263	5416095	-	SURF1
Chr17	NC_029532.1	5416135	5418915	+	SURF2
Chr17	NC_029532.1	5420789	5432126	-	SURF4
Chr17	NC_029532.1	5432232	5443710	+	STKLD1
Chr17	NC_029532.1	5441710	5447943	-	REXO4
Chr17	NC_029532.1	5448134	5465842	+	ADAMTS13
Chr17	NC_029532.1	5467003	5475625	+	CACFD1
Chr17	NC_029532.1	5475775	5479828	-	SLC2A6
Chr17	NC_029532.1	5480529	5486246	+	LOC107321901
Chr17	NC_029532.1	5496545	5502082	-	TMEM8C
Chr17	NC_029532.1	5508072	5527260	+	ADAMTSL2
Chr17	NC_029532.1	5529204	5541498	-	FAM163B
Chr17	NC_029532.1	5547757	5558076	+	DBH
Chr17	NC_029532.1	5554742	5556809	-	LOC107321869
Chr17	NC_029532.1	5558844	5577601	-	SARDH
Chr17	NC_029532.1	5579944	5673629	-	VAV2
Chr17	NC_029532.1	5591463	5592611	+	LOC107321870
Chr17	NC_029532.1	5676655	5678927	+	LOC107321862
Chr17	NC_029532.1	5679967	5712774	-	BRD3
Chr17	NC_029532.1	5701293	5711581	+	LOC107321863
Chr17	NC_029532.1	5713046	5718927	+	LOC107321865
Chr17	NC_029532.1	5715604	5719119	-	LOC107321864
Chr17	NC_029532.1	5719214	5731165	+	WDR5
Chr17	NC_029532.1	5733133	5737636	+	LOC107321860
Chr17	NC_029532.1	5767166	5770534	+	LOC107321694
Chr17	NC_029532.1	5773233	5776534	+	LOC107321693
Chr17	NC_029532.1	5798431	5871300	+	RXRA
Chr17	NC_029532.1	5879160	5881273	+	LOC107321695
Chr17	NC_029532.1	5897241	5905689	+	LOC107321921
Chr17	NC_029532.1	5945897	6067132	+	COL5A1
Chr18	NC_029533.1	1823367	1825384	-	LOC107322180
Chr18	NC_029533.1	1835521	1840595	+	LOC107322252
Chr18	NC_029533.1	1840701	1858181	+	CFAP52
Chr18	NC_029533.1	1860799	1867965	+	USP43
Chr18	NC_029533.1	1867909	1886890	-	ARHGAP44
Chr18	NC_029533.1	1890188	1899225	+	CDRT1
Chr18	NC_029533.1	1901860	1906853	+	LOC107322102
Chr18	NC_029533.1	1910382	1925007	+	LOC107322100
Chr18	NC_029533.1	1946289	1952869	+	TEKT3
Chr18	NC_029533.1	1958282	1971001	+	PMP22
Chr18	NC_029533.1	5593316	5605488	-	LOC107322216
Chr18	NC_029533.1	8859529	8876908	-	LUC7L3
Chr18	NC_029533.1	8877401	8882424	+	ANKRD40
Chr18	NC_029533.1	8882336	8918984	-	ABCC3
Chr18	NC_029533.1	8923551	9023278	-	CACNA1G
Chr18	NC_029533.1	8940429	8941826	+	LOC107322315
Chr18	NC_029533.1	9031927	9039965	-	SPATA20
Chr19	NC_029534.1	7511813	7698943	-	MSI2
Chr19	NC_029534.1	8209838	8242346	-	CLUH
Chr19	NC_029534.1	8243672	8255689	-	LOC107322771
Chr19	NC_029534.1	8259141	8309668	+	RAP1GAP2
Chr19	NC_029534.1	8309913	8314984	-	LOC107322778
Chr19	NC_029534.1	8311925	8349441	+	LOC107322779
Chr2	NC_029517.1	6852466	6942980	-	LOC107308814
Chr2	NC_029517.1	6943252	6954770	+	INSIG1
Chr2	NC_029517.1	25705954	25766975	-	MEOX2
Chr2	NC_029517.1	37222563	37258448	+	CMTM7
Chr2	NC_029517.1	134628663	134651830	-	NRBP2
Chr20	NC_029535.1	107657	174601	+	EPB41L1
Chr20	NC_029535.1	175359	212866	+	AAR2
Chr20	NC_029535.1	225567	371962	+	DLGAP4
Chr20	NC_029535.1	1536305	1630074	-	RALY
Chr20	NC_029535.1	8300742	8303685	+	NPBWR2
Chr20	NC_029535.1	8310084	8327582	-	OPRL1
Chr20	NC_029535.1	8396040	8399415	+	LOC107323028
Chr20	NC_029535.1	8402776	8405721	-	LOC107323026
Chr20	NC_029535.1	8406599	8407525	+	LOC107323037
Chr20	NC_029535.1	8410886	8424105	-	LOC107323221
Chr20	NC_029535.1	8437367	8441970	+	SOX18
Chr20	NC_029535.1	8456854	8459958	+	LOC107323033
Chr20	NC_029535.1	8467285	8488427	-	PRPF6
Chr20	NC_029535.1	8496011	8502825	+	SAMD10
Chr20	NC_029535.1	8508248	8533914	+	ZNF512B
Chr20	NC_029535.1	8536438	8549262	+	UCKL1
Chr20	NC_029535.1	8555528	8557168	+	LOC107323239
Chr20	NC_029535.1	8561743	8575335	-	DNAJC5
Chr20	NC_029535.1	8575541	8575612	-	TRNAE-CUC
Chr20	NC_029535.1	8575861	8591168	-	TPD52L2
Chr20	NC_029535.1	8591168	8594382	+	LOC107323085
Chr20	NC_029535.1	8601980	8639636	+	CTNNBL1
Chr20	NC_029535.1	8644153	8651703	+	VSTM2L
Chr21	NC_029536.1	501145	504794	+	GPR153
Chr21	NC_029536.1	504909	507943	+	ICMT
Chr21	NC_029536.1	508049	512788	-	RNF207
Chr21	NC_029536.1	513464	516143	+	RPL22
Chr21	NC_029536.1	516191	542589	+	CHD5
Chr21	NC_029536.1	541979	561001	-	KCNAB2
Chr21	NC_029536.1	561130	581230	+	NPHP4
Chr21	NC_029536.1	615611	616981	-	LOC107323488
Chr21	NC_029536.1	664214	700332	-	AJAP1
Chr21	NC_029536.1	766888	769732	+	C21H1orf174
Chr21	NC_029536.1	769896	772982	-	DFFB
Chr21	NC_029536.1	772968	783275	+	CEP104
Chr21	NC_029536.1	783379	787208	+	LRRC47
Chr21	NC_029536.1	787372	790265	-	CCDC27
Chr21	NC_029536.1	790886	819028	-	TP73
Chr21	NC_029536.1	791076	810772	+	LOC107323485
Chr21	NC_029536.1	5741008	5748140	+	RAP1GAP
Chr21	NC_029536.1	5749405	5757352	-	ALPL
Chr21	NC_029536.1	5757134	5766315	+	ECE1
Chr21	NC_029536.1	5768215	5855212	+	EIF4G3
Chr21	NC_029536.1	5769217	5776340	+	LOC107323310
Chr22	NC_029537.1	2810780	2824022	-	LOC107323724
Chr22	NC_029537.1	2877702	2878638	+	LOC107323730
Chr22	NC_029537.1	2925118	2937375	+	LZTS1
Chr22	NC_029537.1	2927153	2933862	-	LOC107323760
Chr23	NC_029538.1	1705711	1727438	+	WDTC1
Chr23	NC_029538.1	1730551	1735978	+	TMEM222
Chr23	NC_029538.1	1740170	1746275	+	SYTL1
Chr23	NC_029538.1	1997814	1999520	-	LOC107324031
Chr23	NC_029538.1	2001104	2011503	-	YTHDF2
Chr23	NC_029538.1	2013060	2022413	-	GMEB1
Chr23	NC_029538.1	2022975	2029859	+	LOC107323809
Chr23	NC_029538.1	2160077	2163496	-	SYF2
Chr23	NC_029538.1	2195431	2203202	-	LOC107324054
Chr23	NC_029538.1	2206794	2236302	+	RUNX3
Chr23	NC_029538.1	3339782	3343745	+	SNIP1
Chr23	NC_029538.1	3344013	3349996	+	MEAF6
Chr23	NC_029538.1	3356484	3366200	-	ZC3H12A
Chr23	NC_029538.1	4066681	4278960	+	CSMD2
Chr23	NC_029538.1	4290002	4300051	-	COL9A2
Chr23	NC_029538.1	4300214	4310107	+	SMAP2
Chr23	NC_029538.1	4310413	4322430	-	RIMS3
Chr23	NC_029538.1	4317508	4322512	+	LOC107323850
Chr23	NC_029538.1	4323305	4345613	+	NFYC
Chr23	NC_029538.1	4348651	4360749	+	KCNQ4
Chr23	NC_029538.1	4362233	4368809	+	TINAGL1
Chr23	NC_029538.1	4369848	4372379	-	PEF1
Chr23	NC_029538.1	4372824	4391171	-	COL16A1
Chr23	NC_029538.1	4389900	4391954	+	LOC107323852
Chr23	NC_029538.1	4393793	4415486	-	ADGRB2
Chr24	NC_029539.1	1356841	1369985	-	ADAMTS8
Chr24	NC_029539.1	1376696	1387731	+	ADAMTS15
Chr24	NC_029539.1	1386995	1389737	-	LOC107324194
Chr24	NC_029539.1	1435287	1439129	+	LOC107324193
Chr24	NC_029539.1	1461045	1478536	-	SNX19
Chr24	NC_029539.1	1479088	1745566	+	NTM
Chr24	NC_029539.1	1746273	1830416	-	LOC107324096
Chr24	NC_029539.1	2023566	2025637	-	LOC107324314
Chr24	NC_029539.1	2032853	2072830	-	IGSF9B
Chr24	NC_029539.1	2092735	2116255	+	JAM3
Chr24	NC_029539.1	2116537	2141398	-	NCAPD3
Chr24	NC_029539.1	2141525	2148809	+	VPS26B
Chr24	NC_029539.1	2149187	2153334	-	THYN1
Chr24	NC_029539.1	2153290	2158291	+	ACAD8
Chr24	NC_029539.1	2158524	2174775	+	GLB1L2
Chr24	NC_029539.1	2174908	2203500	-	B3GAT1
Chr24	NC_029539.1	2266269	2269951	+	LOC107324105
Chr24	NC_029539.1	2283795	2285122	-	LOC107324099
Chr24	NC_029539.1	2288830	2291809	-	LOC107324085
Chr24	NC_029539.1	2294003	2296828	-	LOC107324086
Chr24	NC_029539.1	2299888	2302393	-	LOC107324089
Chr24	NC_029539.1	2302429	2333532	+	LOC107324174
Chr24	NC_029539.1	2336208	2417962	+	LOC107324095
Chr24	NC_029539.1	2384658	2400562	-	ATP12A
Chr24	NC_029539.1	2418072	2432803	+	SCN3B
Chr24	NC_029539.1	2425648	2498447	-	GRAMD1B
Chr25	NC_029540.1	305005	336301	-	ITGA10
Chr25	NC_029540.1	336342	343644	-	PEX11B
Chr25	NC_029540.1	1317866	1330413	+	SLC27A3
Chr25	NC_029540.1	1330261	1349615	-	GATAD2B
Chr26	NC_029541.1	396096	402168	+	LOC107324606
Chr26	NC_029541.1	402920	414165	+	MICAL1
Chr26	NC_029541.1	414164	417626	-	SMPD2
Chr26	NC_029541.1	418285	438827	-	TEAD3
Chr26	NC_029541.1	442400	447489	-	TULP1
Chr26	NC_029541.1	449782	466246	-	FKBP5
Chr26	NC_029541.1	1935803	1941752	+	SRSF3
Chr26	NC_029541.1	1949474	1951647	+	CDKN1A
Chr26	NC_029541.1	1951893	1960735	+	RAB44
Chr26	NC_029541.1	1961885	1981236	+	C26H6orf89
Chr26	NC_029541.1	1981333	1990392	+	PI16
Chr26	NC_029541.1	1991339	2005374	-	LOC107324682
Chr26	NC_029541.1	2005382	2014497	+	LOC107324681
Chr26	NC_029541.1	2009534	2017220	-	MTCH1
Chr26	NC_029541.1	2017308	2019595	+	SNRPE
Chr26	NC_029541.1	2021077	2051014	+	SOX13
Chr26	NC_029541.1	2050983	2051969	-	LOC107324675
Chr26	NC_029541.1	2051372	2058804	-	ETNK2
Chr26	NC_029541.1	2060408	2067650	-	REN
Chr26	NC_029541.1	2068128	2069594	-	GOLT1A
Chr26	NC_029541.1	2070659	2111618	-	PLEKHA6
Chr26	NC_029541.1	2115320	2121173	-	PPP1R15B
Chr26	NC_029541.1	2122040	2141124	-	PIK3C2B
Chr26	NC_029541.1	2128861	2131432	+	LOC107324703
Chr26	NC_029541.1	2141802	2141874	+	TRNAK-UUU
Chr27	NC_029542.1	3283992	3402897	+	SKAP1
Chr27	NC_029542.1	3403908	3408955	-	SNX11
Chr27	NC_029542.1	3409058	3417727	+	CBX1
Chr27	NC_029542.1	3420020	3432250	-	NFE2L1
Chr27	NC_029542.1	3498589	3505429	-	TBKBP1
Chr27	NC_029542.1	3509914	3527262	-	KPNB1
Chr27	NC_029542.1	3528825	3547692	-	NPEPPS
Chr27	NC_029542.1	3990794	3995227	+	PSMD3
Chr27	NC_029542.1	3996543	3998858	+	CSF3
Chr27	NC_029542.1	4000166	4016249	-	MED24
Chr27	NC_029542.1	4019060	4029431	+	THRA
Chr28	NC_029543.1	654554	667621	+	GNA11
Chr28	NC_029543.1	667970	671752	-	LOC107325410
Chr28	NC_029543.1	671853	689199	-	LOC107325409
Chr28	NC_029543.1	677026	679015	+	S1PR4
Chr28	NC_029543.1	679136	687950	+	NCLN
Chr28	NC_029543.1	689363	691526	+	LOC107325411
Chr28	NC_029543.1	692364	714292	+	CELF5
Chr28	NC_029543.1	714122	716666	-	HSD11B1L
Chr28	NC_029543.1	716272	717719	+	C28H19orf70
Chr28	NC_029543.1	717802	729707	-	LOC107325404
Chr28	NC_029543.1	730056	741431	+	LOC107325413
Chr28	NC_029543.1	741579	744929	-	MPND
Chr28	NC_029543.1	745586	749748	-	FSD1
Chr28	NC_029543.1	750828	752067	+	TMIGD2
Chr28	NC_029543.1	752574	754730	-	SHD
Chr28	NC_029543.1	755419	758935	-	CCDC94
Chr28	NC_029543.1	885553	892535	+	DUS3L
Chr28	NC_029543.1	892623	894872	+	PRR22
Chr28	NC_029543.1	894957	897735	-	LOC107325603
Chr28	NC_029543.1	898642	939562	-	RFX2
Chr28	NC_029543.1	940409	961240	+	ACSBG2
Chr28	NC_029543.1	961810	985851	-	MLLT1
Chr28	NC_029543.1	987303	998066	+	LOC107325654
Chr28	NC_029543.1	996683	1005013	-	ACER1
Chr28	NC_029543.1	1007693	1010434	+	LOC107325655
Chr28	NC_029543.1	1014097	1021877	+	LOC107325625
Chr28	NC_029543.1	1022793	1027213	-	ZNF414
Chr28	NC_029543.1	1028178	1039544	-	MYO1F
Chr28	NC_029543.1	1039799	1077483	-	ADAMTS10
Chr28	NC_029543.1	1080705	1097250	+	LOC107325684
Chr28	NC_029543.1	1115926	1117548	-	ACTL9
Chr28	NC_029543.1	1118739	1124314	-	MUC16
Chr28	NC_029543.1	1128883	1130059	-	LOC107325339
Chr28	NC_029543.1	1140406	1149977	-	LOC107325340
Chr28	NC_029543.1	1147264	1149103	+	LOC107325677
Chr28	NC_029543.1	1151183	1156538	+	LOC107325676
Chr28	NC_029543.1	1161480	1168580	+	LOC107325330
Chr28	NC_029543.1	1174152	1189014	+	LINGO3
Chr28	NC_029543.1	1189608	1194113	+	C28H19orf35
Chr28	NC_029543.1	1195922	1199682	-	OAZ1
Chr28	NC_029543.1	1217860	1222478	-	AMH
Chr28	NC_029543.1	1222594	1227417	-	SF3A2
Chr28	NC_029543.1	1227441	1233727	+	PLEKHJ1
Chr28	NC_029543.1	1233899	1283226	-	DOT1L
Chr28	NC_029543.1	1284251	1303650	+	AP3D1
Chr28	NC_029543.1	1304147	1306830	+	MOB3A
Chr28	NC_029543.1	1308034	1314295	+	MKNK2
Chr3	NC_029518.1	3545859	3555444	+	LOC107310722
Chr3	NC_029518.1	3555586	3590865	-	LOC107310720
Chr3	NC_029518.1	3590616	3595331	+	LOC107310746
Chr3	NC_029518.1	3596692	3600804	-	RRP36
Chr3	NC_029518.1	95648990	95716758	-	ASXL2
Chr3	NC_029518.1	95735422	95748216	-	KIF3C
Chr3	NC_029518.1	96266256	96271331	-	CENPO
Chr3	NC_029518.1	96271309	96274118	+	PTRHD1
Chr3	NC_029518.1	96277949	96412278	-	NCOA1
Chr3	NC_029518.1	96412371	96425944	+	LOC107312354
Chr3	NC_029518.1	96426418	96447229	-	LOC107312414
Chr3	NC_029518.1	96431817	96439701	+	LOC107312413
Chr3	NC_029518.1	96444259	96456687	+	ZNF395
Chr3	NC_029518.1	96457479	96465549	-	PNOC
Chr3	NC_029518.1	96470690	96481242	+	LOC107312398
Chr3	NC_029518.1	96487604	96566505	-	ELP3
Chr4	NC_029519.1	10428740	10460727	+	LOC107312875
Chr4	NC_029519.1	10498413	10507209	-	CNGA2
Chr4	NC_029519.1	10507295	10514135	-	LOC107312817
Chr4	NC_029519.1	10514238	10529504	-	PRRG3
Chr4	NC_029519.1	10529743	10541490	-	RIPPLY1
Chr4	NC_029519.1	10532753	10535371	+	CLDN2
Chr4	NC_029519.1	80789896	80892518	+	ATRN
Chr5	NC_029520.1	150917	154952	+	SSH3
Chr5	NC_029520.1	155197	156148	-	POLD4
Chr5	NC_029520.1	156263	158500	-	LOC107314192
Chr5	NC_029520.1	159303	166520	-	CLCF1
Chr5	NC_029520.1	168060	170365	+	RAD9A
Chr5	NC_029520.1	170215	172981	-	PPP1CA
Chr5	NC_029520.1	173369	180025	+	CARNS1
Chr5	NC_029520.1	7771377	7774939	+	RTN4RL2
Chr5	NC_029520.1	7775765	7776364	-	TIMM10
Chr5	NC_029520.1	7776429	7779832	+	SMTNL1
Chr5	NC_029520.1	7779830	7781282	-	LOC107314453
Chr5	NC_029520.1	7781342	7784456	+	SERPING1
Chr5	NC_029520.1	7784560	7786409	-	YPEL4
Chr5	NC_029520.1	7786436	7788852	+	CLP1
Chr5	NC_029520.1	7789021	7805611	+	ZDHHC5
Chr5	NC_029520.1	7806069	7807504	-	MED19
Chr5	NC_029520.1	7807525	7809756	+	TMX2
Chr5	NC_029520.1	7809820	7810602	+	C5H11orf31
Chr5	NC_029520.1	7810677	7811768	-	BTBD18
Chr5	NC_029520.1	7816432	7840488	+	CTNND1
Chr5	NC_029520.1	7840610	7844288	-	LPXN
Chr5	NC_029520.1	7844562	7857419	+	ZFP91
Chr5	NC_029520.1	7857540	7859442	+	CNTF
Chr5	NC_029520.1	7860658	7868461	+	DTX4
Chr5	NC_029520.1	7868360	7871340	-	MPEG1
Chr5	NC_029520.1	51656324	51793213	-	LOC107315472
Chr5	NC_029520.1	51793102	51860908	+	LOC107315473
Chr7	NC_029522.1	2480314	2500154	-	POFUT2
Chr7	NC_029522.1	2498504	2501140	-	YBEY
Chr7	NC_029522.1	2501106	2527233	+	MCM3AP
Chr7	NC_029522.1	2527439	2527520	-	TRNAS-GCU
Chr7	NC_029522.1	2532423	2532504	+	TRNAS-GCU
Chr7	NC_029522.1	2527641	2527713	+	TRNAM-CAU
Chr7	NC_029522.1	2527927	2527999	-	TRNAM-CAU
Chr7	NC_029522.1	2527641	2527713	+	TRNAM-CAU
Chr7	NC_029522.1	2527927	2527999	-	TRNAM-CAU
Chr7	NC_029522.1	2528778	2528851	-	TRNAT-AGU
Chr7	NC_029522.1	2529372	2529453	+	TRNAS-UGA
Chr7	NC_029522.1	2539863	2539944	-	TRNAS-UGA
Chr7	NC_029522.1	2529910	2529981	-	TRNAP-AGG
Chr7	NC_029522.1	2531174	2531255	-	TRNAS-CGA
Chr7	NC_029522.1	2542709	2542790	+	TRNAS-CGA
Chr7	NC_029522.1	2531544	2531615	+	TRNAP-CGG
Chr7	NC_029522.1	2532031	2532102	-	TRNAP-UGG
Chr7	NC_029522.1	2527439	2527520	-	TRNAS-GCU
Chr7	NC_029522.1	2532423	2532504	+	TRNAS-GCU
Chr7	NC_029522.1	2536036	2536714	+	LOC107316367
Chr7	NC_029522.1	2529372	2529453	+	TRNAS-UGA
Chr7	NC_029522.1	2539863	2539944	-	TRNAS-UGA
Chr7	NC_029522.1	2531174	2531255	-	TRNAS-CGA
Chr7	NC_029522.1	2542709	2542790	+	TRNAS-CGA
Chr7	NC_029522.1	2544732	2554548	+	FTCD
Chr7	NC_029522.1	2555597	2579252	-	COL6A2
Chr7	NC_029522.1	2596622	2616104	-	COL6A1
Chr7	NC_029522.1	2626116	2667336	-	PCBP3
Chr7	NC_029522.1	2668428	2673663	+	SLC19A1
Chr7	NC_029522.1	2673458	2703821	-	COL18A1
Chr7	NC_029522.1	2712223	2730092	-	LOC107316403
Chr7	NC_029522.1	3652318	3911864	+	AGAP1
Chr7	NC_029522.1	3917494	3920717	-	GBX2
Chr7	NC_029522.1	3926266	3939191	-	ASB18
Chr7	NC_029522.1	3937313	4020850	+	LOC107316401
Chr8	NC_029523.1	9994251	10007489	+	LOC107317343
Chr8	NC_029523.1	19488529	19510304	+	FOXE3
Chr8	NC_029523.1	19517211	19519765	+	FOXD2
Chr9	NC_029524.1	13432820	13588701	+	DIS3L2
Chr9	NC_029524.1	13588802	13592518	+	LOC107318236
Chr9	NC_029524.1	13592979	13596052	+	LOC107318235
Chr9	NC_029524.1	13596151	13604068	-	ECEL1
Chr9	NC_029524.1	13608463	13617353	-	SLC12A9
Chr9	NC_029524.1	13618818	13624819	+	PRSS56
Chr9	NC_029524.1	13624947	13628308	+	CHRND
Chr9	NC_029524.1	13628855	13633116	+	CHRNG
Chr9	NC_029524.1	14797757	15026259	-	LOC107318221
Chr9	NC_029524.1	14829616	14832679	-	SOX2
ChrZ	NC_029547.1	958582	1080688	+	DYM
ChrZ	NC_029547.1	1084374	1110488	+	SMAD7
ChrZ	NC_029547.1	1116465	1192274	-	CTIF
ChrZ	NC_029547.1	1207623	1301142	+	ZBTB7C
ChrZ	NC_029547.1	1296221	1313975	-	LOC107305712
ChrZ	NC_029547.1	7751193	7753935	-	LOC107305841
ChrZ	NC_029547.1	7781613	7790004	+	PHF24
ChrZ	NC_029547.1	7800317	7812865	+	DNAJB5
ChrZ	NC_029547.1	7815408	7835149	-	VCP
ChrZ	NC_029547.1	7835929	7845943	-	FANCG
ChrZ	NC_029547.1	7846483	7860907	-	PIGO
ChrZ	NC_029547.1	7861053	7865550	-	STOML2
ChrZ	NC_029547.1	7865629	7894484	-	FAM214B
ChrZ	NC_029547.1	52052198	52123805	+	LOC107306485
ChrZ	NC_029547.1	62458179	62477463	-	B4GALT1
ChrZ	NC_029547.1	62483735	62486863	+	SPINK4
ChrZ	NC_029547.1	62490475	62495549	+	HEMGN
ChrZ	NC_029547.1	62502314	62506033	-	FOXE1
ChrZ	NC_029547.1	62529290	62546271	-	LOC107306654
ChrZ	NC_029547.1	62546837	62552494	+	XPA
LGE22C19W28_E50C23	NC_029544.1	15	5098	+	LOC107325697
LGE22C19W28_E50C23	NC_029544.1	55685	58747	+	LOC107325695
LGE22C19W28_E50C23	NC_029544.1	58759	74553	-	ACVRL1B
LGE22C19W28_E50C23	NC_029544.1	80740	91162	-	ACVRL1
LGE22C19W28_E50C23	NC_029544.1	92640	96984	-	ANKRD33
LGE64	NC_029545.1	354428	364324	+	LOC107325888
LGE64	NC_029545.1	375065	381016	-	LOC107325891
LGE64	NC_029545.1	382098	396300	-	LOC107325870
LGE64	NC_029545.1	406248	413567	-	LOC107325872
LGE64	NC_029545.1	416086	423094	+	LIG1
