# Supplementary material for: Copy number variation study in Japanese quail associated with stress related traits using whole genome re-sequencing data
Source: PLoS One. 2019 Mar 28;14(3):e0214543. doi: 10.1371/journal.pone.0214543 (PMC6438477; doi:10.1371/journal.pone.0214543)
Supplement: S3 Table — (XLSX) [file pone.0214543.s003.xlsx]

## Sheet: High CN genes
HS high CN genes								LS high CN genes								Common high CN genes between HS and LS lines of Japanese quail
Chrom	Start	End	Accession	Strand	Gene			Chrom	Start	End	Accession	Strand	Genes			Chrom	Start	End	Accession	Strand	Gene	CN (HS)	CN (LS)
chr1	169121424	169144011	NC_029516.1	+	PCF11			chr1	169121424	169144011	NC_029516.1	+	PCF11			chr1	169121424	169144011	NC_029516.1	+	PCF11	33.6	28.27
chr1	169146468	169160851	NC_029516.1	+	ANKRD42			chr1	169146468	169160851	NC_029516.1	+	ANKRD42			chr1	169146468	169160851	NC_029516.1	+	ANKRD42	33.6	28.27
chr2	1843876	1999805	NC_029517.1	-	OBSCN			chr15	11462598	11463628	NC_029530.1	-	LOC107321209			chr2	38217925	38230839	NC_029517.1	+	LOC107309329	18.58	16.92
chr2	1972261	1974716	NC_029517.1	-	LOC107308840			chr15	11477494	11478276	NC_029530.1	+	LOC107321215			chr2	38233829	38235787	NC_029517.1	+	LOC107309330	18.58	16.92
chr2	38217925	38230839	NC_029517.1	+	LOC107309329			chr15	11484420	11485091	NC_029530.1	-	LOC107321105			chr20	2022931	2028507	NC_029535.1	-	LOC107322840	25.9	53.85
chr2	38233829	38235787	NC_029517.1	+	LOC107309330			chr15	11492339	11493512	NC_029530.1	-	LOC107321104			chr26	62910	69381	NC_029541.1	-	LOC107324591	154.65	140.9
chr2	66941008	66953374	NC_029517.1	+	C2H6orf52			chr15	11544743	11547385	NC_029530.1	-	LOC107321475			chr26	77145	78982	NC_029541.1	+	LOC107324624	154.65	140.9
chr2	66967362	66988106	NC_029517.1	+	NUP153			chr15	11567086	11574282	NC_029530.1	-	LOC107321103			chr26	87214	314179	NC_029541.1	-	LOC107324590	154.65	140.9
chr2	66989270	66991915	NC_029517.1	+	LOC107309674			chr2	38217925	38230839	NC_029517.1	+	LOC107309329			chr26	102889	106757	NC_029541.1	+	LOC107324623	152.17	140.9
chr2	70891866	70899536	NC_029517.1	+	LOC107309746			chr2	38233829	38235787	NC_029517.1	+	LOC107309330			chr26	136843	285560	NC_029541.1	+	LOC107324622	152.17	151.87
chr2	70893460	70898308	NC_029517.1	-	LOC107309744			chr20	2022931	2028507	NC_029535.1	-	LOC107322840			chr26	144730	145818	NC_029541.1	-	LOC107324625	152.17	151.87
chr2	70916192	70917710	NC_029517.1	+	LOC107309745			chr26	62910	69381	NC_029541.1	-	LOC107324591
chr20	1964089	2003905	NC_029535.1	-	CBFA2T2			chr26	77145	78982	NC_029541.1	+	LOC107324624
chr20	2022931	2028507	NC_029535.1	-	LOC107322840			chr26	87214	314179	NC_029541.1	-	LOC107324590
chr20	2064484	2072948	NC_029535.1	+	SNTA1			chr26	102889	106757	NC_029541.1	+	LOC107324623
chr20	3352135	3360605	NC_029535.1	+	LOC107322905			chr26	136843	285560	NC_029541.1	+	LOC107324622
chr26	62910	69381	NC_029541.1	-	LOC107324591			chr26	144730	145818	NC_029541.1	-	LOC107324625
chr26	77145	78982	NC_029541.1	+	LOC107324624			chr26	340987	344009	NC_029541.1	+	LOC107324628
chr26	87214	314179	NC_029541.1	-	LOC107324590			chr26	344740	348004	NC_029541.1	+	LOC107324589
chr26	102889	106757	NC_029541.1	+	LOC107324623			chr26	352305	354727	NC_029541.1	-	LOC107324621
chr26	136843	285560	NC_029541.1	+	LOC107324622			chr3	7288410	7289324	NC_029518.1	-	LOC107310804
chr26	144730	145818	NC_029541.1	-	LOC107324625			chr3	7295895	7296877	NC_029518.1	+	LOC107310808
chrZ	7155706	7291499	NC_029547.1	+	DNAI1			chr3	7326882	7328491	NC_029518.1	+	LOC107310803
								chr3	7340263	7341905	NC_029518.1	-	LOC107310820
								chr3	7342766	7343537	NC_029518.1	-	LOC107310821
								chr3	7345156	7347408	NC_029518.1	-	LOC107310819
								chr5	3495415	3546303	NC_029520.1	-	LOC107314331
								chr5	3549320	3559763	NC_029520.1	+	LOC107314330
								chr5	3561625	3567156	NC_029520.1	+	LOC107314313
								chr5	3568559	3569635	NC_029520.1	+	LOC107314314
								chrZ	58633782	58635934	NC_029547.1	+	LOC107306583
								chrZ	58643375	58648967	NC_029547.1	+	HSDL2
