# Supplementary material for: Copy number variation study in Japanese quail associated with stress related traits using whole genome re-sequencing data
Source: PLoS One. 2019 Mar 28;14(3):e0214543. doi: 10.1371/journal.pone.0214543 (PMC6438477; doi:10.1371/journal.pone.0214543)
Supplement: S4 Table — (XLSX) [file pone.0214543.s004.xlsx]

## Sheet: Sheet1
	Gene Networks in HS and LS lines:
SN	Molecules in Network	Score	Focus Molecules	Top Diseases and Functions
A)	HS Line
1	14-3-3,APH1A,ATP6V0D1,ATP6V1A,ATP6V1G1,atypical protein kinase C,BSN,CAMK2N2,CaMKII,ERK1/2,Glycogen synthase,GPATCH8,Growth hormone,IBA57,IL1RAPL1,INSRR,LLGL1,LSG1,MIOX,MLXIPL,NECTIN1,PEBP4,PP1 protein complex group,PPP1R9B,Proinsulin,pyruvate kinase,RAB3A,RASD1,RPH3A,Secretase gamma,STX1A,STXBP1,TNFRSF13B,Vacuolar H+ ATPase,VWA5B2	37	24	Cell-To-Cell Signaling and Interaction, Cellular Assembly and Organization, Nervous System Development and Function
2	AChR,ACR,Akt,ALKBH5,ATPAF2,BCR (complex),BTK,CLK2,CRTC2,CSF3R,EFHD2,gelatinase,GID4,GKAP1,Ige,IgG,IgG1,IgG2a,IgG2b,IKZF3,JINK1/2,MST1,NGB,PDK2,PIK3R2,PLC gamma,PTPase,PTPRQ,S100A16,SBF1,SH2D2A,TLX1,TNFSF15,TNPO3,tyrosine kinase	33	22	Carbohydrate Metabolism, Humoral Immune Response, Lymphoid Tissue Structure and Development
3	19S proteasome,26s Proteasome,ADRM1,ALAD,Alpha tubulin,BPI,CD244,CDK5R1,CDK5RAP1,Cofilin,COPS3,Cyclin B,GLA,GRB7,HIP1,Hsp27,IFI30,IFN type 1,Immunoglobulin,KIAA0368,MAP2K5,MAP3K,MAP3K13,MAP3K14,Mek,MYO1D,NES,NFkB (complex),PRKAA,PSMD11,SETDB1,TIMM8A,TOM1L2,UBA7,Ubiquitin	33	22	Cell Signaling, Auditory Disease, Cellular Compromise
4	Aconitase,AGRP,ARHGEF11,ARHGEF12,CHRNB2,COL1A1,Collagen type IV,Collagen(s),DAG1,DRP2,EMILIN1,EPHB1,ERK,GNAO1,HSD11B2,Integrin,ISCA2,ISCU,ITGA3,LAMA5,Laminin1,Laminin (complex),LOXL1,Lpa receptor,Mitochondrial complex 1,Pld,PLD6,Plexin B,Rap1,RFXANK,RGS3,SGCA,SNTA1,TSH,WASF2	33	22	Hereditary Disorder, Organismal Injury and Abnormalities, Skeletal and Muscular Disorders
5	Calcineurin protein(s),CDC42SE1,CERS2,CRABP2,DNAJC16,DNAJC30,ECM1,ETV3,FLI1,FMNL1,GATAD2A,Hdac,HDAC5,Histone h4,HSP,Hsp70,Hsp90,ITCH,Jnk,LIN28B,LTBP2,MEF2,MEF2B,MEF2D,N-cor,Nfat (family),PIH1D3,PLA2G3,SCAMP3,Smad2/3,SSBP4,TCF,Tgf beta,TMEM51,VANGL2	33	22	Cell Morphology, Cellular Assembly and Organization, Connective Tissue Development and Function
6	Alpha Actinin,Alpha catenin,Ampa Receptor,ARNT,CACNG2,calpain,CASP9,Collagen type I,Collagen type II,CTSS,cytochrome C,DHX30,F Actin,FAM107A,HAND2,HDGF,ISG20L2,ITPR,ITPR1,LOXL2,MAP4,MCL1,MPRIP,NPC2,OBSCN,OXSR1,PI3K (complex),PINK1,Pkg,PPCDC,SART3,Smad,thyroid hormone receptor,TP53RK,TXN2	33	22	Cell Death and Survival, Cancer, Organismal Injury and Abnormalities
7	Actin,caspase,Cyclin A,Cyclin E,DLGAP2,EML4,ENSA,ERBB2,estrogen receptor,EVX1,Focal adhesion kinase,Histone h3,Insulin,MAPRE1,MAPT,MLLT11,NDUFA13,NPTN,p85 (pik3r),PEMT,POU2F3,PRPS1,Ras,Rb,RHOBTB2,Rock,RPP25,SHANK3,SRC (family),STIM1,TCR,TRIM29,Vegf,VSIG8,ZMAT4	28	20	Cellular Assembly and Organization, Cellular Function and Maintenance, Cell Morphology
8	AGMAT,AMPK,BHLHE40,CDC25A,Cg,Ck2,Creb,DUSP23,FAM3D,FSH,GABPB2,Gsk3,HDL,Lh,NCAN,NCL,Nr1h,NUDT15,NUP153,OSBPL2,p70 S6k,PDGF BB,PEPCK,phosphatase,PI3K (family),Pkc(s),POLE,POLE3,PRUNE1,RNA polymerase II,Rnr,SLC36A4,SREBF1,SUGP1,UBTF	24	18	Cancer, Endocrine System Disorders, Gastrointestinal Disease
9	ABCF3,APEH,ARGLU1,BICD1,CBFB,COLGALT1,EIF5,EIF3D,EIF3J,FHOD1,HOOK3,INTS13,ISYNA1,KIAA1429,LRRC49,MCCC2,MRPL24,MRPL37,NANOG,NCAPH2,NICN1,NTRK1,PDPR,RAB4B,SARS2,SFSWAP,SFXN3,SKIV2L,SMG8,TARS2,TBL2,TPGS1,TTC37,VRTN,ZNF609	21	16	Connective Tissue Disorders, Developmental Disorder, Gastrointestinal Disease
10	ABCD4,ADAT1,AJAP1,ALG3,ANKRD10,ARHGAP27,CA5B,CFAP45,CHMP7,CTNNB1,DLG4,DSCAML1,ELAVL1,FRMPD3,GUK1,IGSF9,KAZN,MAGI2,MXRA7,NXF1,Ptprt,R3HCC1,RRNAD1,RTKN2,SH3KBP1,SLC25A39,SPIN4,SSR2,TAF1L,TCEAL8,TMEM101,UBE2F,ZCRB1,ZIC5,ZNF200	21	16	Cellular Growth and Proliferation, Renal and Urological System Development and Function, Developmental Disorder
11	ADAR,Alp,ANAPC13,Ap1,ARHGAP39,BMP4,CD3,CD276,collagen,Ifn,IFN Beta,Igm,IL1,IL12 (complex),IL12 (family),Interferon alpha,IRF5,KIRREL,LBX1,LDL,Mapk,MHC Class II (complex),MYO15A,P38 MAPK,PLP1,PP2A,PRCC,Pro-inflammatory Cytokine,SELPLG,Shc,Sos,STAT,STAT5a/b,TMEM119,WHRN	17	14	Cellular Development, Cellular Growth and Proliferation, Connective Tissue Development and Function
12	1700030F18Rik,AKNA,APP,ARMC9,ATAT1,ATXN7L3,C16orf78,C4orf46,CARMIL3,CBFA2T2,CD40,CSAG1,DBF4B,DNAJB7,EPB41L4A,FAM212A,GLRA4,GPR6,GPR12,GPR15,GPR61,GPR78,GPR85,JTB,LMF2,MARCH10,MED9,NUP62CL,OCEL1,RXFP3,SLC13A3,SPEN,SRPK2,TMEM41A,VIPR2	17	14	Cell-To-Cell Signaling and Interaction, Inflammatory Response, Nervous System Development and Function
13	BCL7B,BORCS8,CCDC43,CCL22,CDH1,CELA2B,CORO1C,CSNK2A2,DRG2,DYSF,FAM126A,GJB3,Hd-neuronal intranuclear inclusions,HSPA5,IGH,KDM4D,LIPH,MAU2,mir-140,mir-373,MKS1,MPV17L2,MYH10,OAF,PADI1,RAD50,SFTPA2,SHOX,SP1,TAGLN2,TP53,TRIAP1,TSG101,TTC7A,VPS37D	17	14	Cell Death and Survival, Cell Cycle, Connective Tissue Development and Function
14	AMT,AQP11,BCAN,BUD23,Cma2/Mcpt9,Cyp2c12,EGFR,EIF1AY,ERAP2,FAH,GLDN,HAPLN2,HAPLN4,HRH4,IFNG,INHBA,KY,MIEN1,MT1F,NGF,NR2C2AP,OCSTAMP,P2RX2,PLEKHM1,RAB20,RDH8,REL,REL/RELA/RELB,SLC2A10,SLC3A1,SLC7A7,STAT5A,TNFSF11,Tpsab1,TSPAN13	15	13	Cell-To-Cell Signaling and Interaction, Cellular Growth and Proliferation, Cellular Assembly and Organization
15	ACOX2,ADAM11,AR,BDNF,CADPS2,CRISPLD2,CUX2,Cyp2j13,DNAH7,ENTPD4,FHAD1,FNDC5,FOXRED2,GPX5,GTF2IRD1,HAMP,MYO18B,NAP1L2,OPN1LW,PDLIM2,PRDM1,RAI1,RHBG,RNLS,SEMA6C,SORCS2,SPP1,STAT3,STAT4,STC2,TBC1D8,TEX14,TMSB15B,VSX2,ZNF467	15	13	Connective Tissue Development and Function, Skeletal and Muscular System Development and Function, Tissue Development
16	ASB16,ATP6V0E1,CA2,CA3,CCDC102B,CDK1,CEP63,DISP3,Enolase,FICD,Hd-neuronal intranuclear inclusions,HTT,JPH2,KCNJ1,KCNQ5,LRRC25,MAP4K4,MAST3,Mt3,NT5C2,NT5M,NXT2,Pak2,PAPSS2,PITPNM1,RASGRP2,SEPHS1,SRC,ST3GAL2,SUPT4H1,SYNDIG1L,TAF7L,TFIIF,TGM2,Tnp1	12	11	Amino Acid Metabolism, Small Molecule Biochemistry, Hereditary Disorder
17	ADH7,B3GNT7,BAG6,CADM3,CTRC,Epsin,ESR2,FAM84B,FGD2,HEBP1,KAZALD1,KLHL12,LSM12,Macf1,MRPL55,NAA38,NBPF10 (includes others),OTP,PABPC5,PCMTD2,POU5F1,RALBP1,Rplp1 (includes others),RUNDC3A,SDK1,SLC5A7,SLC6A1,SMAD4,SNRNP25,TBRG1,TCTA,Ubb,UBC,UBL7,ZFHX3	11	10	Nervous System Development and Function, Neurological Disease, Organ Morphology
B)	LS Line
1	AAR2,ADIPOR2,AGAP1,ANKRD40,AP-3,AP3B2,AP3D1,B4GALT1,Clathrin,CNTF,CTNND1,DLGAP4,FKBP5,GLB1L2,GTF3C5,Iga,IL17C,KSR2,LUC7L3,MEF2,MEOX2,MSI2,MTCH1,NCAPD3,NFkB (complex),Notch,P4HA3,PIK3C2B,Pro-inflammatory Cytokine,SCN3B,SLC2A6,SMPD2,USP43,YBEY,ZC3H12A	46	28	Cellular Assembly and Organization, Cellular Movement, Cell Morphology
2	ADAMTS10,BCR (complex),caspase,CBX1,CCDC94,CD3,CDKN1A,CLUH,CSF3,FBXO21,GBX2,Histone h3,Histone h4,Ifn gamma,Interferon alpha,MICAL1,NCOA1,NPHP4,P38 MAPK,PCBP3,PRKCB,RPL22,RTN4RL2,SERHL2,SKAP1,SPINK4,SRSF3,SYF2,TCR,TEKT3,TPD52L2,trypsin,UCKL1,VCP,ZC3H18	39	25	Cell-mediated Immune Response, Cellular Development, Cellular Function and Maintenance
3	ACVRL1,AMH,B3GAT1,CHD5,CHRND,CHRNG,CLCF1,Cofilin,COL18A1,COL6A1,COL6A2,Collagen type IV,Collagen type VI,DBH,ECE1,ERK1/2,FOXE1,ICMT,ITGA10,JAM3,Laminin1,Laminin (complex),MKNK2,N-Cadherin,RAB6A,RALGDS,RALY,Rap1,RAP1GAP,SERPING1,SLC27A3,Smad1/5/8,Smad2/3,TSH,Vla-4	35	23	Developmental Disorder, Hereditary Disorder, Organismal Injury and Abnormalities
4	Akt,ARAP3,ARHGAP44,CBFA2T3,CELF5,CIDEC,E2f,FAM168A,FBXW8,FEM1B,GNA11,HDAC3,LIG1,LPXN,N-cor,NEU3,Nr1h,PEPCK,RAD9A,Rar,Rfc,RFC5,RNF166,RPA,Rxr,RXRA,SLC19A1,SMAP2,SOX18,TFIIH,thymidine kinase,thyroid hormone receptor,WDTC1,XPA,ZBTB7C	35	23	Hair and Skin Development and Function, Dermatological Diseases and Conditions, Organismal Injury and Abnormalities
5	ACAD8,Alp,ALPL,Caspase 3/7,Ck2,CLDN2,COL16A1,Cyclin B,DOT1L,EPB41L1,GTPase,Ige,Jnk,KEL,MCM3AP,MED19,MED22,MED24,mediator,Mek,MLLT1,MLST8,MVD,p70 S6k,Pdgf (complex),phosphatase,PP1 protein complex group,RNA polymerase II,Sos,SPCS2,SSH3,THRA,VAV2,WDR5,ZFP91	28	20	Cancer, Organismal Injury and Abnormalities, Dermatological Diseases and Conditions
6	ADAMTS8,ADAMTS13,ADGRB2,ADRB,cacn,CACNA1G,CACNA2D4,CACNG3,Calmodulin,calpain,CNGA2,ECEL1,estrogen receptor,Focal adhesion kinase,G protein alphai,Gpcr,GPR153,IKK (complex),KCNQ4,Metalloprotease,NPBWR2,opioid receptor,OPRL1,Pdgfr,PHF24,Pkc(s),PLC,PNOC,POFUT2,POLD4,Ras,Ras homolog,S1PR4,STAT,voltage-gated calcium channel	23	17	Neurological Disease, Organismal Injury and Abnormalities, Skeletal and Muscular Disorders
7	14-3-3,BRD3,Cg,Creb,DNAJB5,DNAJB13,DNAJC5,E4F1,FANCG,FSH,Gsk3,Hdac,HSP,Hsp70,Hsp90,Hsp22/Hsp40/Hsp90,IFN Beta,INSIG1,Lh,LZTS1,Mapk,MTORC1,NFAM1,Nfat (family),NFYC,PAAF1,PI3K (family),Pka,PMP22,PSMD3,RFX2,SURF6,TP73,Vegf,YTHDF2	23	17	Developmental Disorder, Hereditary Disorder, Organismal Injury and Abnormalities
8	ABCC3,ABCC6,ADAMTSL2,BTBD18,CCDC50,CEP104,CHD6,DAZL,DHX32,DNAH7,EGFR,FAM204A,GATAD2B,Gm8587/Snrpa,INHA,KPNA,KPNA3,KPNA7,KPNB1,MYO1F,NCLN,NUTF2,PRSS42,PRSS56,RNF169,SLC5A11,SLFN11,SOX2,TEAD3,TIMM9,TIMM10,TOMM40L,UBC,XRRA1,ZNF512B	21	16	Lipid Metabolism, Molecular Transport, Small Molecule Biochemistry
9	ACSBG2,ADAMTS9,ADAMTS15,ARHGEF9,ASB18,ATRN,CACFD1,COPS5,CREB3,GCFC2,HSD11B1L,LSM12,MGST2,NUDT1,PGAM5,PHRF1,PPP1CA,PPP1R15B,PRPF6,PRPF39,RELL2,RHEB,RIMS3,RNPC3,RRP7A,SF3A2,SNRNP35,SNRPE,TFIP11,TMEM222,U4 snRNP,U5 snRNP,U6 snRNP,VCAN,ZMAT5	19	15	Developmental Disorder, Hereditary Disorder, Neurological Disease
10	APOL5,ARRDC2,CASKIN1,CSMD2,Dcc dimer,E3 Hect-ubiquitin,FCHSD1,FOXD2,FYN,GALNS,GATA2,GPR45,GPR63,GRAMD1B,HEMGN,HSPA1A/HSPA1B,KIF3C,MOB3A,MPND,NCK1,NEDD4,PRRG3,Prss34,RAB44,RP1L1,RRP36,SMO,STK4,TAL1,TBC1D14,TBKBP1,TPSAB1/TPSB2,TRAPPC9,TRAPPC2L,Ubiquitin	19	15	Infectious Diseases, Cellular Development, Cellular Growth and Proliferation
11	20s proteasome,26s Proteasome,Alpha tubulin,AMPK,Calcineurin protein(s),CDT1,CPEB1,Cyclin A,Cyclin D,cytochrome C,cytochrome-c oxidase,DFFB,EIF4G3,ELP3,ERK,HISTONE,Histone H1,MEAF6,Mitochondrial complex 1,MRPL48,MTORC2,NFE2L1,Nos,NOS1,OAZ1,PARP,PCDH1,PDE3A,PP2A,PPME1,Ppp2c,PRKAA,Rb,SURF1,TIP60	17	14	Hereditary Disorder, Metabolic Disease, Neurological Disease
12	ACSF3,ADGRL3,APP,APRT,ATP12A,C2CD3,CLP1,DUS3L,FAM214B,FAM50A,GLP1R,GPR3,GPR6,GPR12,GPR15,GPR61,GPR78,GPR85,GPR108,GPR137,LPAR1,LPAR3,LRRC47,MED4,NTM,ODF4,PIGG,PIGO,PLEKHJ1,RXFP3,SERF1A/SERF1B,STOML2,SURF2,TESC,TSPAN13	17	14	Cellular Function and Maintenance, Cell Signaling, Vitamin and Mineral Metabolism
13	ABL1,APOL5,AREG,CDRT1,CMTM7,CTIF,Egfr dimer,EIF3E,GPR45,GRB2,mir-188,MUC16,MYC,NANOG,NCKAP5,NPEPPS,Ppp1r15a,PRR22,PSMD12,Rn5s,RPL7A,SARDH,SCARF2,SCPEP1,SHD,SLC24A1,SNX11,SNX12,Sprr2k,STKLD1,TINAGL1,TP53,TRIM6,TULP1,YY2	15	13	Protein Synthesis, Cellular Growth and Proliferation, Cancer
14	Alpha catenin,Ap1,BOC,Cadherin,CDH15,CLN6,COL5A1,COL9A2,collagen,Collagen type I,Collagen(s),CTNNBL1,Fibrinogen,FSD1,Growth hormone,Hedgehog,hemoglobin,Igm,IL1,Immunoglobulin,Integrin,LDL,PDGF BB,PI3K (complex),PIEZO1,Pld,REN,RUNX3,Smad,SMAD7,Sox,SOX13,STAT5a/b,Tgf beta,Wnt	14	12	Organismal Injury and Abnormalities, Cancer, Connective Tissue Disorders
15	ALKBH6,AQP8,ARL17A/ARL17B,CCDC180,CENPO,CLYBL,CMC2,CTU2,CYP3A43,FOXE3,FUK,FUT5,GOLT1A,GRID2IP,HHLA2,HNF1A,HNF1α dimer,HNF4A,MSX2,NFKBIA,PAFAH2,PBK,PRELID2,PTH1R,SLC12A9,SLC38A4,SRC,THYN1,TMX2,UGT2B11,VN1R1,VN1R4,ZFPM1,ZNF414,ZNF502	14	12	Endocrine System Disorders, Gastrointestinal Disease, Hereditary Disorder
16	AJAP1,ALX1,ANKRD33,ASXL2,BAG3,Cadherin (E,N,P,VE),CDH1,CDH6,CDH7,CDH9,CDH18,CDH22,CDH24,CDHE/CDHN,CTNNB1,CTNNα-CTNNβ-CTNNδ,CTNNβ-CDHE/N,CTNNβ/γ,FAM126A,GAN,JCAD,KCNAB2,MPEG1,MYO7A,PEF1,PGP,PLEKHA6,PLEKHB1,REG3G,RELA,RNF2,ST6GALNAC1,SYTL1,TMIGD2,ZNF469	14	12	Cell-To-Cell Signaling and Interaction, Cellular Assembly and Organization, Embryonic Development
17	ACER1,ADGRG6,Ahr-aryl hydrocarbon-Arnt-Esr1,ANO2,CALML4,CARNS1,CFAP52,DIS3L2,DYM,ESR1,ESR2,FTCD,GPR6,GPR107,GPR158,HSPA8,HTR1E,KLRC4,LILRB5,MYB,OPRM1,P2RY12,P2RY13,PCDHB14,PTRHD1,REXO4,RIPPLY1,RNF207,SLC10A3,SLC2A4RG,ST8SIA6,SURF4,TRAF2,VIM,VIPR2	14	12	Connective Tissue Development and Function, Skeletal and Muscular System Development and Function, Tissue Development
18	AKT1,AMIGO2,ARHGAP33,C1orf174,CCL5,CIART,CREB1,CSRNP1,ETNK2,GPR65,GPR83,IGSF9B,JPT1,MMP14,MMP23B,NGF,NR3C1,NRBP2,NTSR1,P2RX3,PCOLCE,RAP1GAP2,SLC17A6,SORCS3,SPATA20,SPOCK3,SRPK2,SRXN1,STON1,TIPARP,VPS26B,VSTM2L,YPEL4,ZDHHC5,ZNF395	11	10	Cell Morphology, Cellular Function and Maintenance, Nervous System Development and Function
C)	High Copy Number genes in HS and LS
1	ADGRG6,ALKBH7,ANXA9,APH-1,APP,ARHGAP18,ARHGAP24,CALML4,CBFA2T2,CLIC3,COL13A1,Dcc dimer,DCDC2,Erk1/2 dimer,ESR1,FAM160B2,GPR12,HIKESHI,HRASLS,MAPK3,MND1,NUP153,OBSCN,PCF11,PLA2G4C,PLEKHG2,RAB26,RAI2,RHOA,RXFP3,SNTA1,SPZ1,TNFAIP8L1,UBL3,ZNF107	13	5	Cellular Assembly and Organization, Cell Morphology, Nervous System Development and Function
2	DNAH1,DNAH2,DNAH3,DNAH5,DNAH6,DNAH8,DNAH9,DNAH10,DNAH11,DNAH12,DNAH14,DNAH17,DNAI1,DNAI2,DNAL1,DNAL4,DNALI1,DYNLT1,EGF,HTT,PIH1D3,SQSTM1	2	1	Developmental Disorder, Hereditary Disorder, Organismal Injury and Abnormalities
